# Supplementary material for: Poly[[diaqua­tris[μ4-(p-phenyl­enedi­oxy)diacetato]didysprosium(III)] dihydrate]
Source: Acta Crystallogr Sect E Struct Rep Online. 2008 Jun 19;64(Pt 7):m944. doi: 10.1107/S1600536808017649 (PMC2961875; doi:10.1107/S1600536808017649)
Supplement: Supplementary file 1 [file e-64-0m944-sup1.cif]

##############################################################################
###                                                                        ###
###        Electronic paper (Acta Crystallographica Section E)             ###
###                                                                        ###
##############################################################################
#                                                                            #
# This CIF contains the data in a paper accepted for publication in Acta     #
# Crystallographica Section E. It conforms to the requirements of Notes      #
# for Authors for Section E, and has been peer reviewed under the auspices   #
# of the IUCr Commission on Journals.                                        #
#                                                                            #
# Full details of the Crystallographic Information File format               #
# are given in the paper "The Crystallographic Information File (CIF):       #
# a New Standard Archive File for Crystallography" by S. R. Hall, F. H.      #
# Allen and I. D. Brown [Acta Cryst. (1991), A47, 655-685].                  #
#                                                                            #
# The current version of the core CIF dictionary is obtainable from          #
# ftp://ftp.iucr.org/pub/cif_core.dic. The current version number is 2.4.    #
#                                                                            #
# Software is freely available for graphical display of the structure(s) in  #
# this CIF.  For information consult the CIF home page http://www.iucr.org/  #
# cif/home.html                                                              #
#                                                                            #
# This file may be used for bona fide research purposes within the           #
# scientific community so long as proper attribution is given to the journal # 
# article from which it was obtained.                                        #
#                                                                            #
##############################################################################
                                             
data_I
_audit_creation_method     SHELXL-97
_chemical_name_systematic
;\
Poly[[diaquatris[\m~4~-(p-phenylenedioxy)diacetato]didysprosium(III)] dihydrate]
;
_chemical_name_common     ?
_chemical_formula_moiety     'C30 H28 Dy2 O20, 2(H2 O)'
_chemical_formula_sum     'C30 H32 Dy2 O22'
_chemical_formula_iupac     '[Dy2 (C10 H8 O6)3 (H2 O)2], 2H2 O'
_chemical_formula_weight     1069.56
_chemical_melting_point     ?
_symmetry_cell_setting     monoclinic
_symmetry_space_group_name_H-M     'P 21/c'
_symmetry_space_group_name_Hall     '-P 2ybc'
loop_
    _symmetry_equiv_pos_as_xyz
    'x, y, z'
    '-x, y+1/2, -z+1/2'
    '-x, -y, -z'
    'x, -y-1/2, z-1/2'
_cell_length_a     12.080(2)
_cell_length_b     16.615(3)
_cell_length_c     8.8802(18)
_cell_angle_alpha     90.00
_cell_angle_beta     109.32(3)
_cell_angle_gamma     90.00
_cell_volume     1682.0(6)
_cell_formula_units_Z     2
_cell_measurement_reflns_used     2000
_cell_measurement_theta_min     3.03
_cell_measurement_theta_max     27.45
_cell_measurement_temperature     293(2)
_exptl_crystal_description     Block
_exptl_crystal_colour     'grey yellow'
_exptl_crystal_size_max     0.19
_exptl_crystal_size_mid     0.16
_exptl_crystal_size_min     0.13
_exptl_crystal_density_diffrn     2.112
_exptl_crystal_density_meas     ?
_exptl_crystal_density_method     'not measured'
_exptl_crystal_F_000     1040
_exptl_absorpt_coefficient_mu     4.504
_exptl_absorpt_correction_type     multi-scan
_exptl_absorpt_process_details     '(ABSCOR; Higashi, 1995)'
_exptl_absorpt_correction_T_min     0.4368
_exptl_absorpt_correction_T_max     0.5478
_exptl_special_details
;
;
_diffrn_ambient_temperature     293(2)
_diffrn_radiation_type     MoK\a
_diffrn_radiation_wavelength     0.71073
_diffrn_radiation_source     'fine-focus sealed tube'
_diffrn_radiation_monochromator     graphite
_diffrn_measurement_device_type     'Rigaku R-AXIS RAPID'
_diffrn_measurement_method     \w
_diffrn_detector_area_resol_mean     10.00
_diffrn_reflns_number     16183
_diffrn_reflns_av_R_equivalents     0.0432
_diffrn_reflns_av_sigmaI/netI     0.0337
_diffrn_reflns_theta_min     3.03
_diffrn_reflns_theta_max     27.45
_diffrn_reflns_theta_full     25.00
_diffrn_measured_fraction_theta_max     0.996
_diffrn_measured_fraction_theta_full     0.998
_diffrn_reflns_limit_h_min     -15
_diffrn_reflns_limit_h_max     15
_diffrn_reflns_limit_k_min     -21
_diffrn_reflns_limit_k_max     21
_diffrn_reflns_limit_l_min     -11
_diffrn_reflns_limit_l_max     11
_refine_special_details
;
Refinement of <i>F</i>^2^ against ALL reflections. The weighted <i>R</i>-factor
<i>wR</i> and goodness of fit <i>S</i> are based on <i>F</i>^2^, conventional
<i>R</i>-factors <i>R</i> are based on <i>F</i>, with <i>F</i> set to zero for
negative <i>F</i>^2^. The threshold expression of <i>F</i>^2^ >
\s(<i>F</i>^2^) is used only for calculating <i>R</i>-factors(gt) <i>etc</i>.
and is not relevant to the choice of reflections for refinement.
<i>R</i>-factors based on <i>F</i>^2^ are statistically about twice as large
as those based on <i>F</i>, and <i>R</i>- factors based on ALL data will be
even larger.
;
_reflns_number_total     3838
_reflns_number_gt     3229
_reflns_threshold_expression     I>2\s(I)
_refine_ls_structure_factor_coef     Fsqd
_refine_ls_matrix_type     full
_refine_ls_R_factor_all     0.0364
_refine_ls_R_factor_gt     0.0278
_refine_ls_wR_factor_gt     0.0559
_refine_ls_wR_factor_ref     0.0585
_refine_ls_goodness_of_fit_ref     1.055
_refine_ls_restrained_S_all     1.055
_refine_ls_number_reflns     3838
_refine_ls_number_parameters     256
_refine_ls_number_restraints     6
_refine_ls_hydrogen_treatment     mixed
_refine_ls_weighting_scheme     calc
_refine_ls_weighting_details
         'calc w=1/[\s^2^(Fo^2^)+(0.0147P)^2^+5.1969P] where P=(Fo^2^+2Fc^2^)/3'
_atom_sites_solution_hydrogens     geom
_atom_sites_solution_primary     direct
_atom_sites_solution_secondary     difmap
_refine_ls_shift/su_max     0.009
_refine_ls_shift/su_mean     0.000
_refine_diff_density_max     0.826
_refine_diff_density_min     -0.932
_refine_ls_extinction_method     none
_refine_ls_extinction_coef     ?
loop_
    _atom_type_symbol
    _atom_type_description
    _atom_type_scat_dispersion_real
    _atom_type_scat_dispersion_imag
    _atom_type_scat_source
    'C' 'C' 0.0033 0.0016
                         'International Tables Vol C Tables 4.2.6.8 and 6.1.1.4'
    'H' 'H' 0.0000 0.0000
                         'International Tables Vol C Tables 4.2.6.8 and 6.1.1.4'
    'N' 'N' 0.0061 0.0033
                         'International Tables Vol C Tables 4.2.6.8 and 6.1.1.4'
    'O' 'O' 0.0106 0.0060
                         'International Tables Vol C Tables 4.2.6.8 and 6.1.1.4'
    'Dy' 'Dy' -0.1892 4.4098
                         'International Tables Vol C Tables 4.2.6.8 and 6.1.1.4'
_computing_data_collection     'PROCESS-AUTO (Rigaku, 1998)'
_computing_cell_refinement     'PROCESS-AUTO (Rigaku, 1998)'
_computing_data_reduction     'CrystalStructure (Rigaku/MSC, 2002)'
_computing_structure_solution     'SHELXS97 (Sheldrick, 2008)'
_computing_structure_refinement     'SHELXL97 (Sheldrick, 2008)'
_computing_molecular_graphics     'DIAMOND (Brandenburg, 2000)'
_computing_publication_material     'SHELXL97 (Sheldrick, 2008)'
loop_
    _atom_site_type_symbol
    _atom_site_label
    _atom_site_fract_x
    _atom_site_fract_y
    _atom_site_fract_z
    _atom_site_U_iso_or_equiv
    _atom_site_adp_type
    _atom_site_calc_flag
    _atom_site_refinement_flags
    _atom_site_occupancy
    _atom_site_disorder_assembly
    _atom_site_disorder_group
    Dy Dy1 0.047406(15) 0.117791(10) 0.06685(2) 0.01642(6) Uani d . 1 . .
    O O1 -0.1292(2) 0.11347(17) -0.1593(3) 0.0272(7) Uani d . 1 . .
    O O1W -0.0933(3) 0.2099(2) 0.1170(4) 0.0492(11) Uani d D 1 . .
    H H16A -0.051(5) 0.246(3) 0.161(7) 0.074 Uiso d D 1 . .
    H H16B -0.145(4) 0.228(3) 0.046(6) 0.074 Uiso d D 1 . .
    O O2 -0.1802(2) -0.01721(17) -0.1976(3) 0.0255(6) Uani d . 1 . .
    O O3 -0.3483(2) 0.15102(17) -0.3735(3) 0.0252(6) Uani d . 1 . .
    O O4 -0.7742(2) 0.21741(16) -0.8419(3) 0.0214(6) Uani d . 1 . .
    O O5 -0.8998(3) 0.35594(17) -1.1500(3) 0.0244(6) Uani d . 1 . .
    O O6 -0.9551(3) 0.23500(18) -1.0955(4) 0.0335(8) Uani d . 1 . .
    O O7 0.1721(3) 0.09109(18) -0.0991(4) 0.0312(7) Uani d . 1 . .
    O O8 0.0580(3) -0.0133(2) -0.1313(4) 0.0362(8) Uani d . 1 . .
    O O9 0.3019(3) 0.0217(2) -0.2669(4) 0.0417(9) Uani d . 1 . .
    C C1 -0.1940(3) 0.0565(2) -0.2298(5) 0.0199(8) Uani d . 1 . .
    C C2 -0.3012(3) 0.0727(2) -0.3743(5) 0.0245(9) Uani d . 1 . .
    H H2A -0.2803 0.0664 -0.4701 0.029 Uiso calc R 1 . .
    H H2B -0.3611 0.0331 -0.3778 0.029 Uiso calc R 1 . .
    C C3 -0.4522(3) 0.1666(2) -0.4950(5) 0.0193(8) Uani d . 1 . .
    C C4 -0.5023(3) 0.1140(2) -0.6214(4) 0.0211(8) Uani d . 1 . .
    H H4 -0.4650 0.0660 -0.6286 0.025 Uiso calc R 1 . .
    C C5 -0.5082(4) 0.2383(3) -0.4866(5) 0.0254(9) Uani d . 1 . .
    H H5 -0.4742 0.2739 -0.4033 0.030 Uiso calc R 1 . .
    C C6 -0.6087(3) 0.1338(2) -0.7369(5) 0.0216(8) Uani d . 1 . .
    H H6 -0.6418 0.0991 -0.8222 0.026 Uiso calc R 1 . .
    C C7 -0.6154(4) 0.2576(3) -0.6023(5) 0.0242(9) Uani d . 1 . .
    H H7 -0.6530 0.3058 -0.5967 0.029 Uiso calc R 1 . .
    C C8 -0.6648(3) 0.2037(2) -0.7256(4) 0.0176(8) Uani d . 1 . .
    C C9 -0.7965(3) 0.2992(2) -0.9002(5) 0.0210(8) Uani d . 1 . .
    H H9A -0.7255 0.3229 -0.9092 0.025 Uiso calc R 1 . .
    H H9B -0.8222 0.3317 -0.8272 0.025 Uiso calc R 1 . .
    C C10 -0.8909(3) 0.2962(2) -1.0620(4) 0.0179(8) Uani d . 1 . .
    C C11 0.1401(3) 0.0239(3) -0.1581(5) 0.0242(9) Uani d . 1 . .
    C C12 0.1937(4) -0.0131(3) -0.2737(6) 0.0397(12) Uani d . 1 . .
    H H12A 0.2054 -0.0702 -0.2510 0.048 Uiso calc R 1 . .
    H H12B 0.1389 -0.0075 -0.3812 0.048 Uiso calc R 1 . .
    C C13 0.3980(4) 0.0092(3) -0.1300(6) 0.0340(11) Uani d . 1 . .
    C C14 0.4975(4) 0.0529(3) -0.1204(6) 0.0361(11) Uani d . 1 . .
    H H14 0.4960 0.0887 -0.2014 0.043 Uiso calc R 1 . .
    C C15 0.4008(4) -0.0437(3) -0.0085(6) 0.0357(11) Uani d . 1 . .
    H H15 0.3342 -0.0731 -0.0135 0.043 Uiso calc R 1 . .
    O O2W -0.2446(4) 0.2835(3) -0.1500(5) 0.0604(12) Uani d D 1 . .
    H H17A -0.229(6) 0.258(4) -0.219(7) 0.091 Uiso d D 1 . .
    H H17B -0.303(5) 0.260(4) -0.133(8) 0.091 Uiso d D 1 . .
loop_
    _atom_site_aniso_label
    _atom_site_aniso_U_11
    _atom_site_aniso_U_22
    _atom_site_aniso_U_33
    _atom_site_aniso_U_12
    _atom_site_aniso_U_13
    _atom_site_aniso_U_23
    Dy1 0.01428(9) 0.01573(9) 0.01598(9) 0.00025(7) 0.00061(6) 0.00046(7)
    O1 0.0256(15) 0.0200(14) 0.0229(14) -0.0024(12) -0.0097(12) -0.0005(12)
    O1W 0.044(2) 0.060(3) 0.0311(19) 0.0266(19) -0.0044(16) -0.0118(18)
    O2 0.0257(15) 0.0170(14) 0.0278(15) 0.0069(11) 0.0010(13) 0.0013(12)
    O3 0.0199(14) 0.0197(14) 0.0236(14) 0.0063(11) -0.0093(12) -0.0046(12)
    O4 0.0150(13) 0.0162(14) 0.0233(14) -0.0012(10) -0.0068(11) 0.0050(11)
    O5 0.0303(15) 0.0203(14) 0.0180(13) -0.0027(12) 0.0018(12) 0.0078(12)
    O6 0.0304(17) 0.0256(17) 0.0284(16) -0.0090(13) -0.0118(13) 0.0125(13)
    O7 0.0436(19) 0.0238(16) 0.0336(17) -0.0028(14) 0.0226(15) -0.0064(13)
    O8 0.0270(16) 0.046(2) 0.0300(16) -0.0127(15) 0.0015(14) 0.0092(15)
    O9 0.0338(18) 0.063(2) 0.0360(18) 0.0116(17) 0.0216(16) 0.0022(17)
    C1 0.0173(18) 0.022(2) 0.0179(18) 0.0061(15) 0.0022(15) -0.0016(16)
    C2 0.021(2) 0.018(2) 0.026(2) 0.0061(16) -0.0042(17) -0.0026(17)
    C3 0.0142(17) 0.019(2) 0.0204(18) 0.0005(14) 0.0000(15) 0.0004(15)
    C4 0.0196(18) 0.0181(19) 0.0205(18) 0.0024(16) -0.0003(15) -0.0044(16)
    C5 0.023(2) 0.023(2) 0.021(2) 0.0029(17) -0.0057(17) -0.0077(17)
    C6 0.0202(18) 0.017(2) 0.0211(19) -0.0009(15) -0.0024(16) -0.0027(15)
    C7 0.021(2) 0.020(2) 0.026(2) 0.0051(16) 0.0002(17) -0.0025(17)
    C8 0.0128(17) 0.0201(19) 0.0166(18) 0.0003(14) 0.0003(15) 0.0046(15)
    C9 0.024(2) 0.0146(19) 0.0195(19) 0.0001(15) 0.0008(16) 0.0022(15)
    C10 0.0168(18) 0.0158(19) 0.0178(18) 0.0027(14) 0.0013(15) 0.0026(15)
    C11 0.020(2) 0.026(2) 0.027(2) -0.0014(16) 0.0099(17) 0.0060(18)
    C12 0.036(3) 0.043(3) 0.043(3) 0.001(2) 0.017(2) -0.014(2)
    C13 0.032(2) 0.036(3) 0.044(3) 0.011(2) 0.025(2) -0.001(2)
    C14 0.043(3) 0.032(3) 0.047(3) 0.009(2) 0.032(2) 0.009(2)
    C15 0.033(2) 0.033(3) 0.050(3) 0.003(2) 0.026(2) 0.001(2)
    O2W 0.055(3) 0.060(3) 0.051(3) 0.016(2) -0.003(2) -0.013(2)
_geom_special_details
;
All e.s.d.'s (except the e.s.d. in the dihedral angle between two l.s. planes)
are estimated using the full covariance matrix. The cell e.s.d.'s are taken
into account individually in the estimation of e.s.d.'s in distances, angles
and torsion angles; correlations between e.s.d.'s in cell parameters are only
used when they are defined by crystal symmetry. An approximate (isotropic)
treatment of cell e.s.d.'s is used for estimating e.s.d.'s involving l.s.
planes.
;
loop_
    _geom_bond_atom_site_label_1
    _geom_bond_atom_site_label_2
    _geom_bond_site_symmetry_2
    _geom_bond_distance
    _geom_bond_publ_flag
    Dy1 O8 3 2.333(3) ?
    Dy1 O2 3 2.341(3) ?
    Dy1 O1 . 2.399(3) ?
    Dy1 O6 1_656 2.417(3) ?
    Dy1 O5 4_667 2.421(3) ?
    Dy1 O1W . 2.435(4) ?
    Dy1 O7 . 2.471(3) ?
    Dy1 O4 1_656 2.624(3) ?
    Dy1 O8 . 2.830(4) ?
    O1 C1 . 1.255(5) ?
    O1W H16A . 0.80(3) ?
    O1W H16B . 0.79(3) ?
    O2 C1 . 1.256(5) ?
    O3 C3 . 1.382(4) ?
    O3 C2 . 1.421(5) ?
    O4 C8 . 1.400(4) ?
    O4 C9 . 1.448(4) ?
    O5 C10 . 1.246(5) ?
    O6 C10 . 1.253(5) ?
    O7 C11 . 1.240(5) ?
    O8 C11 . 1.257(5) ?
    O9 C13 . 1.391(6) ?
    O9 C12 . 1.413(6) ?
    C1 C2 . 1.516(5) ?
    C2 H2A . 0.97 ?
    C2 H2B . 0.97 ?
    C3 O3 1 1.382(4) ?
    C3 C5 . 1.385(5) ?
    C3 C4 . 1.392(5) ?
    C4 C6 . 1.392(5) ?
    C4 H4 . 0.93 ?
    C5 C7 . 1.399(5) ?
    C5 H5 . 0.93 ?
    C6 C8 . 1.366(5) ?
    C6 H6 . 0.93 ?
    C7 C8 . 1.387(5) ?
    C7 H7 . 0.93 ?
    C9 C10 . 1.512(5) ?
    C9 H9A . 0.97 ?
    C9 H9B . 0.97 ?
    C11 C12 . 1.514(6) ?
    C12 H12A . 0.97 ?
    C12 H12B . 0.97 ?
    C13 C14 . 1.382(7) ?
    C13 C15 . 1.384(7) ?
    C14 C15 3_655 1.383(7) ?
    C14 H14 . 0.93 ?
    C15 C14 3_655 1.383(7) ?
    C15 H15 . 0.93 ?
    O2W H17A . 0.82(3) ?
    O2W H17B . 0.86(3) ?
loop_
    _geom_angle_atom_site_label_1
    _geom_angle_atom_site_label_2
    _geom_angle_atom_site_label_3
    _geom_angle_site_symmetry_1
    _geom_angle_site_symmetry_3
    _geom_angle
    _geom_angle_publ_flag
    O8 Dy1 O2 3 3 71.77(11) ?
    O8 Dy1 O1 3 . 77.10(10) ?
    O2 Dy1 O1 3 . 131.87(10) ?
    O8 Dy1 O6 3 1_656 147.73(10) ?
    O2 Dy1 O6 3 1_656 137.92(11) ?
    O1 Dy1 O6 . 1_656 72.10(10) ?
    O8 Dy1 O5 3 4_667 81.77(11) ?
    O2 Dy1 O5 3 4_667 73.24(10) ?
    O1 Dy1 O5 . 4_667 136.95(11) ?
    O6 Dy1 O5 1_656 4_667 114.92(10) ?
    O8 Dy1 O1W 3 . 87.26(14) ?
    O2 Dy1 O1W 3 . 139.73(12) ?
    O1 Dy1 O1W . . 71.98(11) ?
    O6 Dy1 O1W 1_656 . 74.39(14) ?
    O5 Dy1 O1W 4_667 . 69.93(11) ?
    O8 Dy1 O7 3 . 120.17(11) ?
    O2 Dy1 O7 3 . 73.43(11) ?
    O1 Dy1 O7 . . 92.54(11) ?
    O6 Dy1 O7 1_656 . 71.26(11) ?
    O5 Dy1 O7 4_667 . 130.44(10) ?
    O1W Dy1 O7 . . 145.27(13) ?
    O8 Dy1 O4 3 1_656 148.49(9) ?
    O2 Dy1 O4 3 1_656 86.51(9) ?
    O1 Dy1 O4 . 1_656 133.60(9) ?
    O6 Dy1 O4 1_656 1_656 61.51(9) ?
    O5 Dy1 O4 4_667 1_656 70.01(10) ?
    O1W Dy1 O4 . 1_656 95.66(12) ?
    O7 Dy1 O4 . 1_656 72.37(10) ?
    O8 Dy1 O8 3 . 73.76(13) ?
    O2 Dy1 O8 3 . 66.07(10) ?
    O1 Dy1 O8 . . 70.55(10) ?
    O6 Dy1 O8 1_656 . 104.10(10) ?
    O5 Dy1 O8 4_667 . 137.24(9) ?
    O1W Dy1 O8 . . 140.83(11) ?
    O7 Dy1 O8 . . 47.87(9) ?
    O4 Dy1 O8 1_656 . 118.45(9) ?
    C1 O1 Dy1 . . 132.4(2) ?
    Dy1 O1W H16A . . 101(5) ?
    Dy1 O1W H16B . . 121(5) ?
    H16A O1W H16B . . 108(4) ?
    C1 O2 Dy1 . 3 145.7(3) ?
    C3 O3 C2 . . 115.4(3) ?
    C8 O4 C9 . . 115.7(3) ?
    C8 O4 Dy1 . 1_454 127.1(2) ?
    C9 O4 Dy1 . 1_454 116.5(2) ?
    C10 O5 Dy1 . 4_464 137.2(3) ?
    C10 O6 Dy1 . 1_454 128.9(2) ?
    C11 O7 Dy1 . . 104.3(3) ?
    C11 O8 Dy1 . 3 160.3(3) ?
    C11 O8 Dy1 . . 86.5(3) ?
    Dy1 O8 Dy1 3 . 106.24(12) ?
    C13 O9 C12 . . 118.0(4) ?
    O1 C1 O2 . . 127.4(3) ?
    O1 C1 C2 . . 120.3(3) ?
    O2 C1 C2 . . 112.2(3) ?
    O3 C2 C1 . . 113.0(3) ?
    O3 C2 H2A . . 109.0 ?
    C1 C2 H2A . . 109.0 ?
    O3 C2 H2B . . 109.0 ?
    C1 C2 H2B . . 109.0 ?
    H2A C2 H2B . . 107.8 ?
    O3 C3 C5 1 . 116.9(3) ?
    O3 C3 C5 . . 116.9(3) ?
    O3 C3 C4 1 . 123.6(3) ?
    O3 C3 C4 . . 123.6(3) ?
    C5 C3 C4 . . 119.5(3) ?
    C3 C4 C6 . . 119.7(4) ?
    C3 C4 H4 . . 120.1 ?
    C6 C4 H4 . . 120.1 ?
    C3 C5 C7 . . 120.5(4) ?
    C3 C5 H5 . . 119.7 ?
    C7 C5 H5 . . 119.7 ?
    C8 C6 C4 . . 120.4(4) ?
    C8 C6 H6 . . 119.8 ?
    C4 C6 H6 . . 119.8 ?
    C8 C7 C5 . . 119.0(4) ?
    C8 C7 H7 . . 120.5 ?
    C5 C7 H7 . . 120.5 ?
    C6 C8 C7 . . 120.8(3) ?
    C6 C8 O4 . . 117.0(3) ?
    C7 C8 O4 . . 122.2(3) ?
    O4 C9 C10 . . 107.5(3) ?
    O4 C9 H9A . . 110.2 ?
    C10 C9 H9A . . 110.2 ?
    O4 C9 H9B . . 110.2 ?
    C10 C9 H9B . . 110.2 ?
    H9A C9 H9B . . 108.5 ?
    O5 C10 O6 . . 125.5(3) ?
    O5 C10 C9 . . 116.8(3) ?
    O6 C10 C9 . . 117.8(3) ?
    O7 C11 O8 . . 121.3(4) ?
    O7 C11 C12 . . 120.6(4) ?
    O8 C11 C12 . . 118.0(4) ?
    O9 C12 C11 . . 113.7(4) ?
    O9 C12 H12A . . 108.8 ?
    C11 C12 H12A . . 108.8 ?
    O9 C12 H12B . . 108.8 ?
    C11 C12 H12B . . 108.8 ?
    H12A C12 H12B . . 107.7 ?
    C14 C13 C15 . . 119.3(5) ?
    C14 C13 O9 . . 115.6(4) ?
    C15 C13 O9 . . 125.0(5) ?
    C13 C14 C15 . 3_655 120.6(4) ?
    C13 C14 H14 . . 119.7 ?
    C15 C14 H14 3_655 . 119.7 ?
    C14 C15 C13 3_655 . 120.0(5) ?
    C14 C15 H15 3_655 . 120.0 ?
    C13 C15 H15 . . 120.0 ?
    H17A O2W H17B . . 108(4) ?
loop_
    _geom_torsion_atom_site_label_1
    _geom_torsion_atom_site_label_2
    _geom_torsion_atom_site_label_3
    _geom_torsion_atom_site_label_4
    _geom_torsion_site_symmetry_1
    _geom_torsion_site_symmetry_2
    _geom_torsion_site_symmetry_3
    _geom_torsion_site_symmetry_4
    _geom_torsion
    _geom_torsion_publ_flag
    O8 Dy1 O1 C1 3 . . . -35.1(4) ?
    O2 Dy1 O1 C1 3 . . . 15.4(4) ?
    O6 Dy1 O1 C1 1_656 . . . 154.7(4) ?
    O5 Dy1 O1 C1 4_667 . . . -97.7(4) ?
    O1W Dy1 O1 C1 . . . . -126.4(4) ?
    O7 Dy1 O1 C1 . . . . 85.3(4) ?
    O4 Dy1 O1 C1 1_656 . . . 153.2(3) ?
    O8 Dy1 O1 C1 . . . . 42.0(4) ?
    O8 Dy1 O7 C11 3 . . . 14.8(3) ?
    O2 Dy1 O7 C11 3 . . . 71.4(3) ?
    O1 Dy1 O7 C11 . . . . -61.7(3) ?
    O6 Dy1 O7 C11 1_656 . . . -131.9(3) ?
    O5 Dy1 O7 C11 4_667 . . . 121.0(3) ?
    O1W Dy1 O7 C11 . . . . -123.1(3) ?
    O4 Dy1 O7 C11 1_656 . . . 163.0(3) ?
    O8 Dy1 O7 C11 . . . . -1.0(2) ?
    O8 Dy1 O8 C11 3 . . . -164.8(3) ?
    O2 Dy1 O8 C11 3 . . . -87.9(2) ?
    O1 Dy1 O8 C11 . . . . 113.5(3) ?
    O6 Dy1 O8 C11 1_656 . . . 48.6(2) ?
    O5 Dy1 O8 C11 4_667 . . . -107.1(3) ?
    O1W Dy1 O8 C11 . . . . 131.1(3) ?
    O7 Dy1 O8 C11 . . . . 1.0(2) ?
    O4 Dy1 O8 C11 1_656 . . . -16.3(3) ?
    O8 Dy1 O8 Dy1 3 . . 3 0.0 ?
    O2 Dy1 O8 Dy1 3 . . 3 76.87(12) ?
    O1 Dy1 O8 Dy1 . . . 3 -81.74(12) ?
    O6 Dy1 O8 Dy1 1_656 . . 3 -146.60(11) ?
    O5 Dy1 O8 Dy1 4_667 . . 3 57.68(18) ?
    O1W Dy1 O8 Dy1 . . . 3 -64.1(2) ?
    O7 Dy1 O8 Dy1 . . . 3 165.76(18) ?
    O4 Dy1 O8 Dy1 1_656 . . 3 148.44(9) ?
    Dy1 O1 C1 O2 . . . . -0.9(7) ?
    Dy1 O1 C1 C2 . . . . -179.0(3) ?
    Dy1 O2 C1 O1 3 . . . -18.9(8) ?
    Dy1 O2 C1 C2 3 . . . 159.4(4) ?
    O3 O3 C2 C1 1 . . . 0.00(8) ?
    C3 O3 C2 C1 . . . . -174.5(4) ?
    O1 C1 C2 O3 . . . . -27.4(6) ?
    O2 C1 C2 O3 . . . . 154.2(4) ?
    C2 O3 C3 O3 . . . 1 0E1(4)
                              ?
    O3 O3 C3 C5 1 . . . 0.00(12) ?
    C2 O3 C3 C5 . . . . 172.1(4) ?
    O3 O3 C3 C4 1 . . . 0.0(3) ?
    C2 O3 C3 C4 . . . . -7.1(6) ?
    O3 C3 C4 C6 1 . . . 178.5(4) ?
    O3 C3 C4 C6 . . . . 178.5(4) ?
    C5 C3 C4 C6 . . . . -0.6(6) ?
    O3 C3 C5 C7 1 . . . -178.1(4) ?
    O3 C3 C5 C7 . . . . -178.1(4) ?
    C4 C3 C5 C7 . . . . 1.1(7) ?
    C3 C4 C6 C8 . . . . -0.9(6) ?
    C3 C5 C7 C8 . . . . 0.1(7) ?
    C4 C6 C8 C7 . . . . 2.1(6) ?
    C4 C6 C8 O4 . . . . -176.8(4) ?
    C5 C7 C8 C6 . . . . -1.6(6) ?
    C5 C7 C8 O4 . . . . 177.2(4) ?
    C9 O4 C8 C6 . . . . -139.9(4) ?
    Dy1 O4 C8 C6 1_454 . . . 49.9(5) ?
    C9 O4 C8 C7 . . . . 41.2(5) ?
    Dy1 O4 C8 C7 1_454 . . . -129.0(3) ?
    C8 O4 C9 C10 . . . . 158.0(3) ?
    Dy1 O4 C9 C10 1_454 . . . -30.8(4) ?
    Dy1 O5 C10 O6 4_464 . . . -34.7(7) ?
    Dy1 O5 C10 C9 4_464 . . . 146.8(3) ?
    Dy1 O6 C10 O5 1_454 . . . -177.4(3) ?
    Dy1 O6 C10 C9 1_454 . . . 1.1(6) ?
    O4 C9 C10 O5 . . . . -160.8(3) ?
    O4 C9 C10 O6 . . . . 20.5(5) ?
    Dy1 O7 C11 O8 . . . . 2.0(5) ?
    Dy1 O7 C11 C12 . . . . 177.9(3) ?
    Dy1 O8 C11 O7 3 . . . -133.2(8) ?
    Dy1 O8 C11 O7 . . . . -1.7(4) ?
    Dy1 O8 C11 C12 3 . . . 50.8(10) ?
    Dy1 O8 C11 C12 . . . . -177.7(4) ?
    C13 O9 C12 C11 . . . . 68.3(6) ?
    O7 C11 C12 O9 . . . . 18.6(6) ?
    O8 C11 C12 O9 . . . . -165.4(4) ?
    C12 O9 C13 C14 . . . . -172.0(4) ?
    C12 O9 C13 C15 . . . . 9.4(7) ?
    C15 C13 C14 C15 . . . 3_655 0.4(8) ?
    O9 C13 C14 C15 . . . 3_655 -178.4(4) ?
    C14 C13 C15 C14 . . . 3_655 -0.4(8) ?
    O9 C13 C15 C14 . . . 3_655 178.3(4) ?
loop_
    _geom_hbond_atom_site_label_D
    _geom_hbond_atom_site_label_H
    _geom_hbond_atom_site_label_A
    _geom_hbond_site_symmetry_A
    _geom_hbond_distance_DH
    _geom_hbond_distance_HA
    _geom_hbond_distance_DA
    _geom_hbond_angle_DHA
    O1W H16A O6 4_667 0.80(3) 2.11(5) 2.706(4) 131(6)
    O1W H16B O2W 1 0.79(3) 1.98(4) 2.755(6) 166(7)
    O2W H17A O3 1 0.82(3) 2.41(6) 2.952(5) 125(5)
data_global
_journal_date_recd_electronic     2008-05-23
_journal_date_accepted     2008-06-11
_journal_name_full     'Acta Crystallographica, Section E'
_journal_year     2008
_journal_volume     64
_journal_issue      7
_journal_page_first     m944
_journal_page_last     m944
_journal_paper_category     QM
_journal_coeditor_code     CI2601
_publ_contact_author_name     'Dr. Ya-Feng Li'
_publ_contact_author_address
;
School of Chemical Engineering, Changchun University
of Technology, Changchun 130012, People's Republic of China
;
_publ_contact_author_email     fly012345@sohu.com
_publ_contact_author_fax     '86-431-85826759'
_publ_contact_author_phone     '86-431-85716785'
_publ_section_title
;
Poly[[diaquatris[\m~4~-(p-phenylenedioxy)diacetato]didysprosium(III)]
dihydrate]
;
loop_
    _publ_author_name
    _publ_author_address
    'Li, Ya-Feng'
;
School of Chemical Engineering, Changchun University of Technology,
Changchun 130012, People's Republic of China
;
    'Wang, Dao-Wu'
;
School of Chemical Engineering, Changchun University of Technology,
Changchun 130012, People's Republic of China
;
    'Wang, Yuan-Rui'
;
School of Chemical Engineering, Changchun University of Technology,
Changchun 130012, People's Republic of China
;
    'Zhang, Long'
;
School of Chemical Engineering, Changchun University of Technology,
Changchun 130012, People's Republic of China
;
