# Supplementary material for: Poly[[diaqua­tris[μ4-(p-phenyl­enedi­oxy)diacetato]didysprosium(III)] dihydrate]
Source: Acta Crystallogr Sect E Struct Rep Online. 2008 Jun 19;64(Pt 7):m944. doi: 10.1107/S1600536808017649 (PMC2961875; doi:10.1107/S1600536808017649)
Supplement: Supplementary file 2 [file e-64-0m944-Isup2.hkl]

# 
# h,k,l, Fc-squared, Fo-squared, sigma(Fo-squared) and status flag 
# 
data_I
_shelx_title ' CI2601     P 21/c       R = 0.03' 
_shelx_refln_list_code          4 
_shelx_F_calc_maximum      364.64 
_exptl_crystal_F_000      1040.00 
_reflns_d_resolution_high  0.7709 
 
loop_ 
 _symmetry_equiv_pos_as_xyz 
 'x, y, z' 
 '-x, y+1/2, -z+1/2' 
 '-x, -y, -z' 
 'x, -y-1/2, z-1/2' 
 
_cell_length_a    12.0800 
_cell_length_b    16.6150 
_cell_length_c     8.8802 
_cell_angle_alpha  90.000 
_cell_angle_beta  109.320 
_cell_angle_gamma  90.000 
 
_shelx_F_squared_multiplier     1.000 
 
loop_ 
 _refln_index_h 
 _refln_index_k 
 _refln_index_l 
 _refln_F_squared_calc 
 _refln_F_squared_meas 
 _refln_F_squared_sigma 
 _refln_observed_status 
   2   0   0    25144.60    25095.87    453.84 o 
   3   0   0     2883.27     2376.69    180.73 o 
   4   0   0      917.72      527.71    108.17 o 
   5   0   0        6.43       35.46     27.73 o 
   6   0   0      273.25      161.06     35.91 o 
   7   0   0    20538.03    20760.93    400.77 o 
   8   0   0    13038.58    12945.30    273.31 o 
   9   0   0    20341.42    20250.74    433.44 o 
  10   0   0     9261.89     9306.94    237.05 o 
  11   0   0    17762.83    17563.24    417.97 o 
  12   0   0    10600.25    10562.21    321.41 o 
  13   0   0     6596.96     6442.78    223.13 o 
  14   0   0     2700.69     2548.21    154.66 o 
   2   1   0    12763.76    12772.89    135.66 o 
   3   1   0    20115.72    19445.31    245.58 o 
   4   1   0    15981.94    15297.96    197.44 o 
   5   1   0    17137.57    17092.03    228.65 o 
   6   1   0    29564.73    30898.62    453.43 o 
   7   1   0    10817.91    10430.89    145.54 o 
   8   1   0     5680.39     5722.30    116.42 o 
   9   1   0     1254.62     1316.45     65.75 o 
  10   1   0      311.56      339.89     50.43 o 
  11   1   0       87.54       72.20     33.82 o 
  12   1   0     1646.41     1716.81     84.65 o 
  13   1   0     1123.18     1270.79     75.82 o 
  14   1   0     2732.25     2684.15    116.93 o 
   1   2   0      105.26      125.15      7.04 o 
   2   2   0       91.96      226.88     15.61 o 
   3   2   0      447.75      669.86     35.05 o 
   4   2   0      572.80      712.69     88.84 o 
   5   2   0      601.70      648.84     62.88 o 
   6   2   0     2247.42     2205.99     47.45 o 
   7   2   0     1528.53     1732.72     52.03 o 
   8   2   0     2646.99     2857.82     71.23 o 
   9   2   0     3337.12     3327.63     82.12 o 
  10   2   0       39.38       68.88     43.79 o 
  11   2   0      106.44       80.50     41.06 o 
  12   2   0      105.99      163.57     41.68 o 
  13   2   0       25.51       42.83     55.65 o 
  14   2   0        0.34        3.91     35.20 o 
   1   3   0       39.62       23.92      9.17 o 
   2   3   0    18787.28    19247.12    201.91 o 
   3   3   0    15371.02    15374.80    166.04 o 
   4   3   0    19878.42    19646.10    243.12 o 
   5   3   0    22707.97    21817.94    278.52 o 
   6   3   0    12279.87    11418.50    164.74 o 
   7   3   0    11003.35    10669.63    167.15 o 
   8   3   0     8703.14     9009.32    158.64 o 
   9   3   0     1878.00     1964.14     74.24 o 
  10   3   0       11.89       76.91     34.66 o 
  11   3   0      907.37     1039.74     60.00 o 
  12   3   0      789.36      978.55     69.70 o 
  13   3   0     1296.88     1441.97     77.22 o 
  14   3   0     2076.05     2516.64    156.36 o 
   0   4   0     8708.78     8252.10    174.05 o 
   1   4   0    31626.73    31587.47    429.33 o 
   2   4   0    45401.62    46385.06    638.70 o 
   3   4   0    15182.65    14591.77    161.39 o 
   4   4   0      674.16      676.20     24.41 o 
   5   4   0      496.04      699.34     58.43 o 
   6   4   0      324.74      319.27     40.98 o 
   7   4   0     3069.56     3113.55     77.72 o 
   8   4   0     6426.10     6130.07    139.93 o 
   9   4   0     9137.42     8676.85    169.77 o 
  10   4   0    16011.87    15651.14    268.65 o 
  11   4   0     8672.39     8599.68    163.88 o 
  12   4   0     7394.84     7307.46    149.24 o 
  13   4   0     5063.62     5092.55    174.46 o 
  14   4   0     1421.88     1584.07    126.23 o 
   1   5   0      935.42      673.32     52.91 o 
   2   5   0     7541.84     7965.71    142.88 o 
   3   5   0     6505.01     6903.76    120.06 o 
   4   5   0    11148.80    11535.34    135.66 o 
   5   5   0    14352.59    14676.77    184.80 o 
   6   5   0     7846.92     7636.29    132.11 o 
   7   5   0     1608.34     1490.40     64.32 o 
   8   5   0     2959.35     3092.11     80.93 o 
   9   5   0       21.18       -1.13     34.15 o 
  10   5   0        1.29        0.15     36.54 o 
  11   5   0        1.03       20.04     56.91 o 
  12   5   0      382.87      345.65     53.65 o 
  13   5   0      510.63      710.18     87.33 o 
  14   5   0     1375.28     1428.20     99.74 o 
   0   6   0     2395.81     2229.93     66.99 o 
   1   6   0     1901.63     1918.85     40.87 o 
   2   6   0     3505.06     3831.05     58.15 o 
   3   6   0      247.97      215.74     24.74 o 
   4   6   0     4758.73     5095.83     75.95 o 
   5   6   0        5.49       -4.11     21.67 o 
   6   6   0        7.55       -5.98     19.71 o 
   7   6   0      664.49      925.18     57.92 o 
   8   6   0       56.07       38.16     24.78 o 
   9   6   0     2643.64     2857.38     79.49 o 
  10   6   0      483.78      577.85     71.06 o 
  11   6   0     2045.63     2067.20     80.61 o 
  12   6   0      459.34      663.07     87.33 o 
  13   6   0      285.41      299.30     68.31 o 
  14   6   0       51.87       87.29     53.15 o 
   1   7   0     2111.14     2207.45     47.16 o 
   2   7   0     4459.68     3875.57     69.45 o 
   3   7   0    28897.81    28793.68    343.19 o 
   4   7   0    19298.08    18956.10    240.16 o 
   5   7   0    33882.48    34848.27    529.64 o 
   6   7   0    34678.96    35545.37    557.50 o 
   7   7   0    15615.92    15827.19    245.91 o 
   8   7   0     6788.19     6690.40    146.27 o 
   9   7   0     2661.78     2480.94     88.40 o 
  10   7   0        4.60       23.17     34.92 o 
  11   7   0      145.19       68.74     48.99 o 
  12   7   0     1394.52     1222.05     80.59 o 
  13   7   0     2279.97     2267.37     92.69 o 
   0   8   0    55388.89    56164.34   1354.12 o 
   1   8   0    36713.41    36113.73    504.57 o 
   2   8   0    34464.31    35500.20    554.73 o 
   3   8   0    12158.71    11873.39    129.81 o 
   4   8   0     1342.24     1252.60     55.13 o 
   5   8   0      327.05      446.14     34.04 o 
   6   8   0     1069.79     1163.78     67.12 o 
   7   8   0     4829.18     4687.20    106.16 o 
   8   8   0     5064.05     5256.99    143.51 o 
   9   8   0    19041.89    19279.55    324.55 o 
  10   8   0    11422.64    11567.71    219.39 o 
  11   8   0    11366.79    11198.43    206.58 o 
  12   8   0     6427.90     6658.76    180.09 o 
  13   8   0     3185.67     3100.36    148.83 o 
   1   9   0      773.81      749.49     59.57 o 
   2   9   0     1351.51     1413.44     97.67 o 
   3   9   0     4819.82     4941.91     97.06 o 
   4   9   0     4694.41     4548.98     76.64 o 
   5   9   0     4628.35     4901.56    107.55 o 
   6   9   0      963.62     1149.68    101.23 o 
   7   9   0      836.83      796.27     52.22 o 
   8   9   0     2965.95     2951.24    104.64 o 
   9   9   0      209.09      251.14     47.52 o 
  10   9   0        5.47      -32.59     46.43 o 
  11   9   0      238.52      237.81     57.36 o 
  12   9   0      686.79      756.94     92.71 o 
  13   9   0      234.38      169.42     70.79 o 
   0  10   0     8883.89     8927.20    208.87 o 
   1  10   0    13836.87    14061.77    210.76 o 
   2  10   0      453.01      377.68     58.69 o 
   3  10   0      133.11       77.28     42.98 o 
   4  10   0      600.42      660.57     58.46 o 
   5  10   0       51.91       98.77     23.02 o 
   6  10   0      148.43       76.81     28.35 o 
   7  10   0      446.87      265.33     69.19 o 
   8  10   0     2181.39     2016.01     80.10 o 
   9  10   0     1103.24     1183.25     77.24 o 
  10  10   0     2037.43     2107.53    117.34 o 
  11  10   0     2120.29     2300.34    112.75 o 
  12  10   0     1032.14     1267.52     98.61 o 
  13  10   0      782.75      769.20     93.92 o 
   1  11   0     7592.62     7764.54    122.85 o 
   2  11   0     2764.76     2906.69    112.64 o 
   3  11   0     6989.19     6639.01    147.74 o 
   4  11   0    13251.41    13121.87    189.75 o 
   5  11   0    13013.40    12718.17    176.84 o 
   6  11   0    14170.71    13865.86    217.83 o 
   7  11   0    17747.64    17681.64    328.01 o 
   8  11   0     4284.98     4548.10    127.48 o 
   9  11   0     1178.53     1177.00     75.40 o 
  10  11   0      515.07      450.36     85.29 o 
  11  11   0      121.76      159.69     61.24 o 
  12  11   0      790.19      872.92     90.48 o 
   0  12   0    21511.79    21141.72    513.26 o 
   1  12   0    17066.62    16592.34    261.57 o 
   2  12   0     8505.84     7864.38    143.81 o 
   3  12   0     3867.10     3780.17     91.89 o 
   4  12   0     1388.79     1410.56     60.62 o 
   5  12   0        2.90        2.05     25.95 o 
   6  12   0     1603.60     1538.66     58.39 o 
   7  12   0     4207.91     3995.22    100.46 o 
   8  12   0     2236.00     2200.62     82.16 o 
   9  12   0     3157.21     3288.32    164.78 o 
  10  12   0     4068.46     3904.37    136.08 o 
  11  12   0     7448.62     7096.16    198.18 o 
  12  12   0     2971.39     2950.12    136.68 o 
   1  13   0       52.15       54.53     36.84 o 
   2  13   0      203.22      190.48     45.45 o 
   3  13   0      921.66     1225.24     74.03 o 
   4  13   0     1217.23     1342.48     56.18 o 
   5  13   0     1788.39     1736.39     73.26 o 
   6  13   0      455.07      501.75     63.32 o 
   7  13   0       42.56       44.56     29.06 o 
   8  13   0      140.93      139.41     42.86 o 
   9  13   0       95.29       81.26     37.73 o 
  10  13   0      273.32      288.02     53.32 o 
  11  13   0       15.33       42.59     47.17 o 
   0  14   0     2544.89     2416.12    170.13 o 
   1  14   0     3618.85     3441.67     92.34 o 
   2  14   0     8046.72     8054.82    195.20 o 
   3  14   0     1052.29     1234.08    138.88 o 
   4  14   0      956.93      947.55     52.45 o 
   5  14   0       22.59       43.39     35.35 o 
   6  14   0        9.10      -21.82     39.15 o 
   7  14   0      185.62      226.96     39.44 o 
   8  14   0     1089.68     1227.62    145.58 o 
   9  14   0     4024.00     4139.21    188.84 o 
  10  14   0     2990.37     2846.18    120.99 o 
  11  14   0     2825.68     2595.40    128.25 o 
   1  15   0      174.47      119.75     34.62 o 
   2  15   0     1535.24     1549.10     57.54 o 
   3  15   0     8336.80     8022.20    202.79 o 
   4  15   0    17024.57    16099.86    288.14 o 
   5  15   0    14647.87    14752.61    254.15 o 
   6  15   0    11786.47    11854.65    246.87 o 
   7  15   0     8159.87     8248.06    197.48 o 
   8  15   0     3446.94     3699.26    164.27 o 
   9  15   0     2176.24     2354.54    115.57 o 
  10  15   0       10.31       23.40     64.47 o 
   0  16   0     5815.31     5744.14    200.40 o 
   1  16   0     4954.00     5046.81    211.69 o 
   2  16   0     7144.73     7186.81    177.86 o 
   3  16   0     2881.95     2736.37     79.66 o 
   4  16   0      958.74      969.88     72.83 o 
   5  16   0       58.42       20.29     36.58 o 
   6  16   0      108.07      143.53     46.35 o 
   7  16   0     1092.02     1274.60     99.79 o 
   8  16   0     1744.19     1648.69    104.79 o 
   9  16   0     5122.27     4867.36    222.91 o 
   1  17   0      233.90      186.45     34.35 o 
   2  17   0       66.50       -7.54     33.50 o 
   3  17   0      446.15      400.89     63.63 o 
   4  17   0      106.11      168.93     50.46 o 
   5  17   0       88.64      115.92     36.61 o 
   6  17   0        7.18       12.69     38.34 o 
   7  17   0       55.82       89.00     52.04 o 
   8  17   0       26.25      -55.30     55.30 o 
   9  17   0        0.46      125.94     61.04 o 
   0  18   0     4915.51     4466.59    505.72 o 
   1  18   0     3678.01     3472.90    177.12 o 
   2  18   0     4477.89     4176.26    181.71 o 
   3  18   0      976.77     1159.37    125.83 o 
   4  18   0     2123.50     1910.83     82.31 o 
   5  18   0       12.42       19.00     33.84 o 
   6  18   0      208.43      176.51     43.83 o 
   7  18   0     1089.27     1431.83    170.74 o 
   8  18   0     1429.47     1607.86    125.93 o 
   1  19   0      180.27      125.05     41.48 o 
   2  19   0     1403.59     1185.23    104.10 o 
   3  19   0     3589.38     3375.57    242.39 o 
   4  19   0     5909.98     5793.71    239.60 o 
   5  19   0     6918.15     6550.42    387.44 o 
   6  19   0     7354.53     6795.52    221.30 o 
   0  20   0     1809.02     1611.13    309.08 o 
   1  20   0     2595.82     2309.07    309.48 o 
   2  20   0     1599.80     1425.93    192.49 o 
   3  20   0      917.39      873.97     91.85 o 
   4  20   0      874.29     1116.13    156.79 o 
   5  20   0        3.68       43.49     52.71 o 
   1  21   0       13.08       43.83    121.49 o 
   2  21   0       20.11       -2.67     51.70 o 
   3  21   0       70.71       57.38     68.51 o 
 -15   1   1      867.31      969.06    107.26 o 
 -14   1   1     3205.67     3059.68    125.95 o 
 -13   1   1     3479.74     3606.43    126.34 o 
 -12   1   1     3436.56     3519.37    126.85 o 
 -11   1   1     8840.73     8355.82    165.74 o 
 -10   1   1     6572.56     6300.42    124.79 o 
  -9   1   1     8368.58     8109.46    169.50 o 
  -8   1   1     4421.04     4559.21    111.99 o 
  -7   1   1      366.79      411.66     35.06 o 
  -6   1   1      858.06      936.51     43.06 o 
  -5   1   1     6189.50     5978.99    116.10 o 
  -4   1   1     4500.45     3873.10     64.39 o 
  -3   1   1    15486.96    14815.31    227.08 o 
  -2   1   1    37219.12    37715.98    534.40 o 
   1   1   1    27917.93    28142.88    485.27 o 
   2   1   1    13591.04    13375.31    120.11 o 
   3   1   1      118.25      162.51     24.30 o 
   4   1   1      478.73      660.39     43.01 o 
   5   1   1      316.19      557.74     57.48 o 
   6   1   1     7098.91     7083.37    112.40 o 
   7   1   1     7405.12     7190.70    147.92 o 
   8   1   1     7859.08     7873.53    123.09 o 
   9   1   1    15464.56    15541.89    256.04 o 
  10   1   1     8668.83     8572.87    209.18 o 
  11   1   1     7538.86     7219.63    155.45 o 
  12   1   1     3612.13     3485.36    103.13 o 
  13   1   1     1034.26     1080.59     94.52 o 
  14   1   1       61.61      107.49     45.32 o 
 -15   2   1     3250.11     3163.78    218.43 o 
 -14   2   1     1060.14     1326.93     85.95 o 
 -13   2   1     1554.59     1779.92    131.93 o 
 -12   2   1      151.53      154.88     48.93 o 
 -11   2   1      305.35      325.99     44.25 o 
 -10   2   1     2964.83     2786.33    100.81 o 
  -9   2   1    13527.95    13609.40    236.52 o 
  -8   2   1    18763.80    18907.61    327.08 o 
  -7   2   1    54034.17    54869.58    909.54 o 
  -6   2   1    58727.65    59237.81    971.05 o 
  -5   2   1    32810.05    31645.88    481.98 o 
  -4   2   1    15753.87    15033.20    211.46 o 
  -3   2   1     3277.82     2902.01     58.84 o 
  -2   2   1     2571.58     3093.06     51.44 o 
  -1   2   1       71.04      139.44     24.25 o 
   0   2   1     9202.80     8894.99    132.58 o 
   1   2   1    28969.73    28757.44    302.06 o 
   2   2   1    30863.40    31135.65    327.13 o 
   3   2   1    33542.80    32863.95    365.31 o 
   4   2   1    39357.46    38524.16    462.55 o 
   5   2   1    32803.60    32962.74    389.60 o 
   6   2   1    12935.20    12331.48    154.26 o 
   7   2   1    11811.29    11828.86    179.45 o 
   8   2   1     4219.08     4078.27     90.78 o 
   9   2   1      326.15      340.13     33.88 o 
  10   2   1      682.07      693.76     66.22 o 
  11   2   1     5182.03     4960.68    110.93 o 
  12   2   1     4272.21     4109.37    233.82 o 
  13   2   1     6997.25     6668.90    177.16 o 
  14   2   1     6642.75     6349.14    163.64 o 
 -15   3   1      882.18      944.89     82.03 o 
 -14   3   1     1943.70     2166.20    131.58 o 
 -13   3   1     2653.30     2587.23     98.01 o 
 -12   3   1     6322.87     6411.19    152.42 o 
 -11   3   1     4235.77     4377.27    110.62 o 
 -10   3   1     2627.59     2856.54    130.81 o 
  -9   3   1     2133.48     2131.39     69.82 o 
  -8   3   1     1859.67     1953.74     65.58 o 
  -7   3   1       76.99      123.41     24.89 o 
  -6   3   1      109.99       60.36     20.60 o 
  -5   3   1     1213.71     1145.63     41.93 o 
  -4   3   1    23881.13    24768.88    322.48 o 
  -3   3   1    40526.34    41889.87    586.55 o 
  -2   3   1     5491.12     4899.34     85.61 o 
  -1   3   1    64774.71    69189.55   2820.54 o 
   0   3   1      274.83      173.24      8.64 o 
   1   3   1     5830.58     5382.58     68.17 o 
   2   3   1     5929.03     5848.71     68.16 o 
   3   3   1       43.11       72.57     13.70 o 
   4   3   1     1631.85     1931.36     89.22 o 
   5   3   1      384.33      342.09     42.96 o 
   6   3   1     2743.60     2736.93     98.96 o 
   7   3   1     2665.24     2678.46     61.26 o 
   8   3   1     6029.41     6248.50    109.54 o 
   9   3   1     7849.29     8159.53    146.96 o 
  10   3   1     7393.94     7434.54    145.95 o 
  11   3   1     3896.53     3876.66    128.17 o 
  12   3   1      832.80      846.36     55.17 o 
  13   3   1      119.14      124.44     52.41 o 
  14   3   1        0.97       56.64     50.57 o 
 -14   4   1      156.33      200.59     59.24 o 
 -13   4   1       33.53       -6.78     49.31 o 
 -12   4   1      133.47       98.90     42.53 o 
 -11   4   1       82.95       99.94     38.36 o 
 -10   4   1      430.55      521.23     51.99 o 
  -9   4   1      281.23      497.12     99.62 o 
  -8   4   1     1196.75     1203.43     48.29 o 
  -7   4   1     1373.07     1284.85     57.73 o 
  -6   4   1        7.70       37.60     22.66 o 
  -5   4   1     1304.62     1555.02     71.58 o 
  -4   4   1      714.66      666.28     32.10 o 
  -3   4   1        2.15       18.07     15.61 o 
  -2   4   1     1420.52     1553.80     44.75 o 
  -1   4   1      558.31      565.30     29.50 o 
   0   4   1     7260.39     7566.29     93.49 o 
   1   4   1     1700.10     1830.67     36.08 o 
   2   4   1    18140.47    19122.21    218.77 o 
   3   4   1     2669.21     2481.53     35.38 o 
   4   4   1     1858.14     1938.73     36.20 o 
   5   4   1     1421.38     1489.54     61.89 o 
   6   4   1       85.10       85.01     20.50 o 
   7   4   1      119.13      143.42     32.48 o 
   8   4   1        1.55       13.53     34.16 o 
   9   4   1      917.00     1060.83     55.24 o 
  10   4   1      510.26      670.48     76.31 o 
  11   4   1      135.32      148.38     38.91 o 
  12   4   1       55.14       -1.03     41.56 o 
  13   4   1      170.45      174.55     55.95 o 
  14   4   1      123.71      125.60     86.24 o 
 -14   5   1     4332.23     4007.22    141.31 o 
 -13   5   1     8877.65     8608.35    189.62 o 
 -12   5   1    10195.56    10003.39    199.93 o 
 -11   5   1     3641.91     3792.27    185.54 o 
 -10   5   1     8705.63     8487.31    241.97 o 
  -9   5   1     3482.56     3303.96     89.48 o 
  -8   5   1      807.48      824.92     56.03 o 
  -7   5   1      338.27      407.29     40.96 o 
  -6   5   1     1518.50     1708.11     65.87 o 
  -5   5   1    10366.74    10219.26    136.64 o 
  -4   5   1    23071.24    22276.82    285.95 o 
  -3   5   1    25200.57    25896.76    375.05 o 
  -2   5   1    24698.73    24375.05    372.07 o 
  -1   5   1    58368.62    59228.18    960.76 o 
   0   5   1    27427.00    27353.24    372.69 o 
   1   5   1     7190.33     7044.08    108.47 o 
   2   5   1     1863.28     2519.48    146.88 o 
   3   5   1      834.19     1204.60     46.12 o 
   4   5   1     1542.52     1695.77     47.60 o 
   5   5   1     4105.74     4085.97     76.74 o 
   6   5   1     3019.47     2865.29     56.69 o 
   7   5   1     5447.82     5298.66     91.20 o 
   8   5   1    15320.12    15049.67    239.29 o 
   9   5   1     7881.28     7862.28    165.62 o 
  10   5   1     9261.23     9371.11    211.13 o 
  11   5   1     6847.61     6475.74    162.49 o 
  12   5   1     2217.26     2263.22     83.56 o 
  13   5   1      675.69      827.52    101.85 o 
 -14   6   1     2662.27     2611.38    152.40 o 
 -13   6   1      552.89      554.20     77.47 o 
 -12   6   1      306.32      320.72     59.62 o 
 -11   6   1     1429.33     1592.18     91.85 o 
 -10   6   1      905.73     1029.14     62.36 o 
  -9   6   1    12169.26    12025.70    210.65 o 
  -8   6   1    14411.20    13982.05    243.71 o 
  -7   6   1    20146.30    19369.32    286.00 o 
  -6   6   1    23668.52    23361.41    332.36 o 
  -5   6   1    22402.77    21926.21    348.27 o 
  -4   6   1    16175.25    15437.57    220.18 o 
  -3   6   1    10918.85    11125.97    143.87 o 
  -2   6   1      216.58      371.84     27.12 o 
  -1   6   1      220.00      311.64     16.90 o 
   0   6   1     4317.59     4153.88     80.56 o 
   1   6   1     7571.94     6967.24     82.31 o 
   2   6   1    39531.11    39209.16    602.97 o 
   3   6   1    46607.09    46623.77    677.36 o 
   4   6   1    35825.43    36628.71    511.18 o 
   5   6   1    20124.87    19675.49    267.34 o 
   6   6   1    18777.48    18369.92    241.86 o 
   7   6   1     9441.67     9677.30    150.09 o 
   8   6   1      987.99     1077.76     51.78 o 
   9   6   1     1236.28     1208.15     70.20 o 
  10   6   1      132.07       99.46     34.43 o 
  11   6   1     3008.90     3050.20    115.12 o 
  12   6   1     4423.32     4205.31    156.31 o 
  13   6   1     4713.03     4714.94    161.69 o 
 -14   7   1      703.16      916.05    140.54 o 
 -13   7   1      843.10      898.06     79.70 o 
 -12   7   1     1470.46     1425.15     84.38 o 
 -11   7   1     3426.93     3517.01    119.70 o 
 -10   7   1     2831.10     2792.48    144.64 o 
  -9   7   1     1100.95     1165.41     64.72 o 
  -8   7   1      892.82     1104.70     72.27 o 
  -7   7   1       63.04       56.52     29.08 o 
  -6   7   1      199.12      206.41     30.49 o 
  -5   7   1      805.32      913.66     52.47 o 
  -4   7   1     4406.41     4351.25     78.04 o 
  -3   7   1    13567.96    14810.66    180.32 o 
  -2   7   1     8047.97     8808.75    214.02 o 
  -1   7   1     9651.29     9633.86    159.79 o 
   0   7   1     3394.30     3069.37     53.49 o 
   1   7   1     4391.81     4429.80     60.46 o 
   2   7   1      104.40       32.43     17.79 o 
   3   7   1      159.45      456.04     48.01 o 
   4   7   1      244.83      436.16     85.87 o 
   5   7   1      332.75      410.59     39.83 o 
   6   7   1     2191.44     2210.93     60.22 o 
   7   7   1      380.85      382.21     49.48 o 
   8   7   1     2936.94     3099.53     72.11 o 
   9   7   1     4855.73     4710.98    114.46 o 
  10   7   1      831.94     1052.38     84.14 o 
  11   7   1     1862.51     1976.88    107.61 o 
  12   7   1     1768.77     1768.00    120.32 o 
  13   7   1      651.56      469.39     59.12 o 
 -14   8   1      366.61      340.49     81.63 o 
 -13   8   1       96.48       94.89     63.55 o 
 -12   8   1      376.17      304.93     88.71 o 
 -11   8   1      475.95      467.66     78.61 o 
 -10   8   1      796.18      862.75     73.95 o 
  -9   8   1       19.23        0.39     40.21 o 
  -8   8   1     2307.41     2297.36    114.27 o 
  -7   8   1     3018.48     3124.46     95.75 o 
  -6   8   1     6320.82     6373.60    166.91 o 
  -5   8   1     8727.63     8738.18    142.63 o 
  -4   8   1      829.49      952.51     71.43 o 
  -3   8   1      479.08      588.47     27.01 o 
  -2   8   1     2061.38     2376.62     46.97 o 
  -1   8   1     1773.17     2383.96    139.62 o 
   0   8   1     2192.51     2216.64     73.66 o 
   1   8   1      170.49       95.38     21.45 o 
   2   8   1     1229.79     1197.42     60.03 o 
   3   8   1     4396.38     4486.62     85.88 o 
   4   8   1     6883.97     6799.23     89.50 o 
   5   8   1     3265.93     3122.74     66.21 o 
   6   8   1     4333.92     4602.89     87.08 o 
   7   8   1      190.16      186.17     41.57 o 
   8   8   1     2682.43     2848.46    108.95 o 
   9   8   1      289.94      405.32     94.90 o 
  10   8   1      361.20      642.85    169.13 o 
  11   8   1      967.47     1036.28     63.94 o 
  12   8   1      725.05      707.73    122.19 o 
  13   8   1      518.58      573.99     91.85 o 
 -13   9   1     3564.93     3878.79    198.01 o 
 -12   9   1    10329.12     9994.58    248.29 o 
 -11   9   1     7413.58     7544.99    258.40 o 
 -10   9   1     8483.41     8307.99    198.36 o 
  -9   9   1     2432.23     2476.07    130.18 o 
  -8   9   1     4949.41     4815.51    139.20 o 
  -7   9   1      211.90      225.87     42.39 o 
  -6   9   1       11.46       42.91     47.01 o 
  -5   9   1     3968.99     3940.53     85.19 o 
  -4   9   1     4752.19     4617.64     72.94 o 
  -3   9   1    22846.73    23244.80    361.31 o 
  -2   9   1    26442.40    25600.67    392.59 o 
  -1   9   1    31768.85    31842.69    470.65 o 
   0   9   1    37508.96    37082.93    595.24 o 
   1   9   1    30865.33    31175.64    424.29 o 
   2   9   1     6576.91     6459.53    127.98 o 
   3   9   1     3819.95     3721.13     99.15 o 
   4   9   1      131.97      177.93     22.57 o 
   5   9   1      688.17      819.12     55.41 o 
   6   9   1     5477.99     5366.78    117.01 o 
   7   9   1     6995.67     6994.26    138.09 o 
   8   9   1    14525.63    13724.49    568.37 o 
   9   9   1    11969.33    12216.85    230.37 o 
  10   9   1    15436.78    15153.50    290.21 o 
  11   9   1     4761.08     4805.98    158.41 o 
  12   9   1     3621.66     3679.25    207.41 o 
 -13  10   1      444.51      377.17     90.16 o 
 -12  10   1      211.67      124.68     92.51 o 
 -11  10   1      146.22      227.89     79.95 o 
 -10  10   1     2176.47     2120.11    116.82 o 
  -9  10   1     8231.48     8139.33    218.16 o 
  -8  10   1    14547.59    14421.95    296.49 o 
  -7  10   1    19250.02    19485.36    351.53 o 
  -6  10   1    22761.58    22905.33    392.41 o 
  -5  10   1    10322.06     9597.18    347.18 o 
  -4  10   1     5285.61     5162.55     96.62 o 
  -3  10   1     4504.80     4585.18     89.87 o 
  -2  10   1     2108.83     2192.80     82.85 o 
  -1  10   1      528.90      503.99     27.35 o 
   0  10   1    11021.28    11147.17    181.14 o 
   1  10   1     9924.32     9373.82    131.10 o 
   2  10   1    10865.84    10680.10    172.02 o 
   3  10   1     9888.40    10015.79    300.26 o 
   4  10   1    21768.79    21949.36    310.37 o 
   5  10   1    19356.26    19027.57    272.02 o 
   6  10   1    14054.03    13739.42    197.87 o 
   7  10   1     1219.33     1313.19     59.88 o 
   8  10   1     1035.19     1288.99     99.63 o 
   9  10   1       60.42       45.99     38.79 o 
  10  10   1       38.63       44.57     55.32 o 
  11  10   1     1407.81     1583.80     92.20 o 
  12  10   1     2471.06     2424.09    129.18 o 
 -13  11   1      271.27      381.82     89.73 o 
 -12  11   1      940.80     1015.48    122.88 o 
 -11  11   1      558.01      493.29     72.43 o 
 -10  11   1      449.54      439.89     64.48 o 
  -9  11   1      669.58      688.60     60.72 o 
  -8  11   1      558.27      747.63     90.85 o 
  -7  11   1       84.75       49.49     31.66 o 
  -6  11   1      134.81      150.85     33.96 o 
  -5  11   1      276.67      336.47     35.80 o 
  -4  11   1      625.14      908.81     94.68 o 
  -3  11   1     2373.03     2494.16     80.94 o 
  -2  11   1     3324.18     3221.32    226.17 o 
  -1  11   1     4362.49     4647.82     86.62 o 
   0  11   1     1708.82     1687.45     53.59 o 
   1  11   1       14.92       20.64     26.81 o 
   2  11   1      671.20      817.93     92.65 o 
   3  11   1      126.72       67.48     51.03 o 
   4  11   1      487.41      649.69     56.77 o 
   5  11   1        4.81      -12.66     19.74 o 
   6  11   1     2286.80     2358.40     81.40 o 
   7  11   1      397.12      498.55     61.16 o 
   8  11   1      762.35      808.22     46.61 o 
   9  11   1      417.44      504.02     65.46 o 
  10  11   1      659.43      640.48     67.90 o 
  11  11   1     1159.58     1074.64     79.67 o 
  12  11   1      586.80      535.98     90.93 o 
 -12  12   1        8.61       26.69     52.80 o 
 -11  12   1       17.34       18.16     45.17 o 
 -10  12   1      420.15      380.23     69.10 o 
  -9  12   1     2222.57     2237.35    152.02 o 
  -8  12   1     5587.05     5723.85    139.62 o 
  -7  12   1     6691.25     6693.53    124.38 o 
  -6  12   1      896.42      967.20     51.53 o 
  -5  12   1     1606.41     1642.56     63.21 o 
  -4  12   1      358.41      328.21     32.31 o 
  -3  12   1     1099.03     1151.09     54.79 o 
  -2  12   1      153.18      163.27     30.24 o 
  -1  12   1      207.34      157.72     41.80 o 
   0  12   1     1107.63     1104.66     41.66 o 
   1  12   1     1006.14      998.41    107.55 o 
   2  12   1     6370.75     6067.42    124.21 o 
   3  12   1     5961.66     6001.24    118.44 o 
   4  12   1     3937.00     4138.11     82.70 o 
   5  12   1     4035.58     4146.40     90.41 o 
   6  12   1     4389.83     4490.63    160.52 o 
   7  12   1      197.20      169.74     34.68 o 
   8  12   1       16.35       15.66     37.28 o 
   9  12   1      203.61      195.13     47.30 o 
  10  12   1      398.44      346.36     53.71 o 
  11  12   1      239.35      146.51     47.43 o 
 -12  13   1     5729.91     5553.11    206.22 o 
 -11  13   1     5566.72     5439.07    199.70 o 
 -10  13   1     5795.07     6101.01    194.41 o 
  -9  13   1     2160.11     2123.58     85.89 o 
  -8  13   1      493.83      659.12     49.62 o 
  -7  13   1        1.43       13.41     33.48 o 
  -6  13   1     1063.72     1205.00    123.90 o 
  -5  13   1     2172.52     2427.74     82.74 o 
  -4  13   1     6430.26     6381.07    113.25 o 
  -3  13   1    16844.68    17087.67    293.68 o 
  -2  13   1    18309.54    17938.46    318.36 o 
  -1  13   1    13994.90    13527.30    218.58 o 
   0  13   1    16675.79    16359.14    216.87 o 
   1  13   1     7795.92     7391.46    140.22 o 
   2  13   1     3756.82     3769.49    100.21 o 
   3  13   1      490.59      433.79     50.19 o 
   4  13   1      138.44      142.60     35.09 o 
   5  13   1     3426.35     3266.99     79.19 o 
   6  13   1     4621.53     4770.95    114.60 o 
   7  13   1     5495.72     5475.16    135.37 o 
   8  13   1     9600.32     9374.92    169.98 o 
   9  13   1     8022.76     7634.98    243.51 o 
  10  13   1     7011.98     6750.91    220.37 o 
  11  13   1     3966.86     4015.45    203.50 o 
 -11  14   1      452.66      405.15     68.75 o 
 -10  14   1     1525.44     1506.35    145.08 o 
  -9  14   1     3482.15     3571.82    130.48 o 
  -8  14   1     3514.99     3532.14    126.84 o 
  -7  14   1     5387.00     5736.42    278.05 o 
  -6  14   1     7046.75     7173.64    200.24 o 
  -5  14   1    10748.09    10801.38    239.17 o 
  -4  14   1     9773.99     9798.82    170.48 o 
  -3  14   1       61.45       48.36     38.91 o 
  -2  14   1        4.61       32.60     84.89 o 
  -1  14   1      847.96      885.94     96.85 o 
   0  14   1     2319.07     2487.19     89.55 o 
   1  14   1      462.00      501.39     49.03 o 
   2  14   1     8084.99     8033.71    153.37 o 
   3  14   1    12240.58    11569.40    229.81 o 
   4  14   1     8937.83     8849.79    144.51 o 
   5  14   1     6698.49     6640.82    197.86 o 
   6  14   1     4180.76     4160.19    127.42 o 
   7  14   1     3098.53     3089.31    128.00 o 
   8  14   1     1224.11     1456.48     88.69 o 
   9  14   1        2.86       59.13     42.11 o 
  10  14   1      657.94      683.78     79.89 o 
 -10  15   1      266.24      198.30     51.30 o 
  -9  15   1       57.21       44.22     59.31 o 
  -8  15   1       27.49       95.95     67.42 o 
  -7  15   1        0.03      122.79     47.93 o 
  -6  15   1       15.61      -10.99     36.28 o 
  -5  15   1       86.66       66.99     37.50 o 
  -4  15   1     1009.57      888.41     46.78 o 
  -3  15   1      307.12      236.72     40.47 o 
  -2  15   1      378.05      409.29     43.96 o 
  -1  15   1       43.14       59.21     27.62 o 
   0  15   1       28.21       52.29     21.72 o 
   1  15   1      687.48      685.22     55.78 o 
   2  15   1      571.34      706.62     59.79 o 
   3  15   1      105.56       58.75     34.60 o 
   4  15   1       15.13       43.58     30.70 o 
   5  15   1       13.19      -31.81     34.50 o 
   6  15   1        0.94      -50.04     50.04 o 
   7  15   1      166.74      139.70     46.79 o 
   8  15   1      144.53      106.55     50.82 o 
   9  15   1       59.71       22.84     38.13 o 
  10  15   1      142.23      108.08     76.06 o 
 -10  16   1      990.20      901.43    142.42 o 
  -9  16   1     1867.76     2037.45    215.85 o 
  -8  16   1     1713.61     1923.00    123.49 o 
  -7  16   1     2557.24     2927.76    175.34 o 
  -6  16   1     3919.44     4158.18    160.95 o 
  -5  16   1     5741.04     5800.15    161.11 o 
  -4  16   1     2050.69     2040.61     85.29 o 
  -3  16   1     1293.12     1374.52     82.23 o 
  -2  16   1      762.10      646.79     49.85 o 
  -1  16   1       65.80       50.92     41.42 o 
   0  16   1       17.74       16.07     24.41 o 
   1  16   1      984.80      968.09    106.61 o 
   2  16   1     4889.62     4904.44    150.83 o 
   3  16   1     8070.44     7572.58    167.20 o 
   4  16   1     8344.12     7972.19    167.82 o 
   5  16   1     5145.67     5213.36    143.80 o 
   6  16   1     3198.64     3104.71    100.00 o 
   7  16   1     1917.43     2062.20    130.03 o 
   8  16   1      122.49      132.35     39.73 o 
   9  16   1        4.19        7.15     47.15 o 
  -9  17   1     2217.17     2408.84    166.23 o 
  -8  17   1      495.55      541.78     89.70 o 
  -7  17   1       71.84      116.73     59.63 o 
  -6  17   1        8.80       24.69     41.21 o 
  -5  17   1     2104.44     2096.38    130.82 o 
  -4  17   1     1881.65     1962.00     91.26 o 
  -3  17   1     8999.17     8360.21    187.75 o 
  -2  17   1    13543.38    13085.08    373.65 o 
  -1  17   1    13120.11    12440.02    458.26 o 
   0  17   1    11279.71    10227.66    494.41 o 
   1  17   1     8034.23     7580.89    290.74 o 
   2  17   1     1419.24     1509.69    142.14 o 
   3  17   1     2346.75     2229.94    135.32 o 
   4  17   1        9.36        7.79     41.42 o 
   5  17   1      675.36      704.87     97.09 o 
   6  17   1     2710.82     2700.13    111.39 o 
   7  17   1     5680.55     5301.99    174.53 o 
   8  17   1     6223.48     5284.89    228.36 o 
  -8  18   1     3609.34     3682.44    158.15 o 
  -7  18   1     2930.29     2939.08    130.99 o 
  -6  18   1     2234.50     2312.19    127.89 o 
  -5  18   1     1755.45     1751.08    128.89 o 
  -4  18   1     1915.99     1868.77    118.69 o 
  -3  18   1     2490.95     2042.86    122.28 o 
  -2  18   1      213.83      248.56     56.34 o 
  -1  18   1        1.99      -12.24     28.62 o 
   0  18   1      531.51      383.66     34.93 o 
   1  18   1     2392.15     2024.10    183.88 o 
   2  18   1     3330.17     3342.70    129.77 o 
   3  18   1     3812.67     3812.48    113.29 o 
   4  18   1     4430.49     4077.83    173.72 o 
   5  18   1     4862.58     4541.30    136.47 o 
   6  18   1     3049.05     2978.75    169.96 o 
   7  18   1      364.02      274.86     67.71 o 
  -7  19   1       19.50        1.06     53.23 o 
  -6  19   1        0.11       -7.91     55.88 o 
  -5  19   1       44.94       37.92     66.76 o 
  -4  19   1      200.33      119.69     62.43 o 
  -3  19   1       14.53       43.77     87.95 o 
  -2  19   1      139.05      119.27     50.03 o 
  -1  19   1       78.63       70.82     66.99 o 
   0  19   1        4.83       46.70     78.53 o 
   1  19   1       71.79      111.05     71.26 o 
   2  19   1        3.19       30.43     43.78 o 
   3  19   1        3.14      -31.81     36.38 o 
   4  19   1       12.11      -11.81     32.87 o 
   5  19   1        3.77       29.28     47.24 o 
   6  19   1        5.82       29.18     38.96 o 
  -5  20   1     2887.52     2883.90    194.75 o 
  -4  20   1      665.85      682.37    109.05 o 
  -3  20   1      842.04      790.71    140.37 o 
  -2  20   1       18.09      -25.26     54.54 o 
  -1  20   1      114.15       74.52     93.56 o 
   0  20   1     1124.84     1014.00    106.03 o 
   1  20   1     2075.14     1700.86    220.15 o 
   2  20   1     1893.01     1650.24    173.41 o 
   3  20   1     2793.27     2665.21    112.57 o 
   4  20   1     4185.72     3899.13    216.79 o 
  -3  21   1     3110.44     2996.83    170.00 o 
  -2  21   1     4817.76     4559.86    406.70 o 
  -1  21   1     7859.26     6910.39    635.65 o 
   0  21   1     4073.40     3044.83    537.26 o 
   1  21   1     3542.77     2944.06    235.96 o 
   2  21   1     1164.25     1072.68    214.15 o 
 -15   0   2     5351.52     5335.70    250.70 o 
 -14   0   2     7152.55     6856.93    236.09 o 
 -13   0   2    11004.50    10875.58    361.71 o 
 -12   0   2     9117.06     8857.21    274.37 o 
 -11   0   2     7778.39     6641.99    836.14 o 
 -10   0   2     3793.52     3855.08    205.88 o 
  -9   0   2     1675.18     1454.75    112.25 o 
  -8   0   2      231.59      249.32     83.69 o 
  -7   0   2     3445.05     3572.52    111.47 o 
  -6   0   2     6566.86     6174.65    161.73 o 
  -5   0   2    27048.15    26542.18    559.02 o 
  -4   0   2    11199.73    10430.54    256.26 o 
  -3   0   2     1492.36      907.80     49.29 o 
  -2   0   2   132961.94   144619.69   4528.35 o 
  -1   0   2    13780.92    12272.52    183.31 o 
   0   0   2     8070.05     7618.21    125.28 o 
   1   0   2     9443.60     9645.45    104.21 o 
   2   0   2    14993.62    15887.73    197.79 o 
   3   0   2    13774.56    15720.51    210.05 o 
   5   0   2    26552.48    26859.23    427.49 o 
   6   0   2    25922.78    25761.36    458.54 o 
   7   0   2    20805.58    20858.72    382.71 o 
   8   0   2    14722.88    14810.93    306.75 o 
   9   0   2    16483.41    16767.73    387.73 o 
  10   0   2    13311.79    13034.30    331.78 o 
  11   0   2     3652.96     3695.96    157.88 o 
  12   0   2      813.95     1084.06    184.36 o 
  13   0   2       40.87      177.00    142.16 o 
 -15   1   2      678.80      735.47     81.75 o 
 -14   1   2      983.15     1062.79     96.21 o 
 -13   1   2        2.91       20.03     38.80 o 
 -12   1   2     1148.56     1276.60    112.36 o 
 -11   1   2     2806.81     2761.40    102.99 o 
 -10   1   2     4855.06     4679.68    184.82 o 
  -9   1   2     5644.78     5352.04    145.67 o 
  -8   1   2    19449.72    19211.90    389.21 o 
  -7   1   2    16407.67    16142.79    255.52 o 
  -6   1   2    11418.54    10994.87    185.78 o 
  -5   1   2     4872.39     4426.18     82.72 o 
  -4   1   2     1114.14     1038.46     55.28 o 
  -3   1   2      680.76      753.27     66.21 o 
  -2   1   2     4649.68     5613.43     78.01 o 
  -1   1   2     5492.90     5313.74     64.51 o 
   0   1   2     4888.22     4606.76     54.96 o 
   1   1   2    13531.25    12695.04    108.13 o 
   2   1   2    24070.77    23488.60    218.48 o 
   3   1   2    21191.82    21626.20    207.11 o 
   4   1   2    17428.88    18418.25    182.97 o 
   5   1   2    11335.92    11282.44    134.25 o 
   6   1   2     3870.56     3655.61     72.88 o 
   7   1   2       14.14       25.11     27.64 o 
   8   1   2      482.11      596.16     50.73 o 
   9   1   2       88.12      165.44     40.39 o 
  10   1   2     2732.24     2675.26     72.12 o 
  11   1   2     1897.01     2009.88     78.52 o 
  12   1   2     3383.53     3245.13    136.49 o 
  13   1   2     2829.95     2820.67     95.61 o 
 -15   2   2       98.75       81.91     64.00 o 
 -14   2   2       41.91       42.43     47.40 o 
 -13   2   2       68.71      104.22     51.98 o 
 -12   2   2     1000.03      971.49    157.91 o 
 -11   2   2      142.29      119.36     62.18 o 
 -10   2   2     1150.29     1249.84     84.90 o 
  -9   2   2       21.19       33.03     34.35 o 
  -8   2   2      190.22      242.48     47.77 o 
  -7   2   2      174.88      572.53    148.81 o 
  -6   2   2     1304.84     1903.87    242.15 o 
  -5   2   2       35.11       44.17     24.89 o 
  -4   2   2     1809.08     1847.08     78.11 o 
  -3   2   2    22853.47    23432.12    339.87 o 
  -2   2   2     1090.30     1033.98     37.03 o 
  -1   2   2     1278.40     1448.15     37.69 o 
   0   2   2     5554.21     6194.58     86.50 o 
   1   2   2      215.02      262.48     25.98 o 
   2   2   2       78.73      120.68     18.35 o 
   3   2   2      315.52      340.65     16.08 o 
   4   2   2     2103.74     2461.89     37.02 o 
   5   2   2      676.52      820.08     26.53 o 
   6   2   2      984.65     1113.46     37.89 o 
   7   2   2      379.29      516.95     37.51 o 
   8   2   2       77.36      119.06     39.14 o 
   9   2   2       29.62      -20.41     29.45 o 
  10   2   2      196.67      194.20     47.72 o 
  11   2   2      379.41      310.47     67.22 o 
  12   2   2      176.98      137.98     43.63 o 
  13   2   2        4.69       64.30     51.11 o 
 -15   3   2      757.35      853.28    116.34 o 
 -14   3   2       20.99      140.76     61.63 o 
 -13   3   2        3.92       88.38     59.32 o 
 -12   3   2     2921.17     2811.73    123.04 o 
 -11   3   2     1921.11     1830.21    102.14 o 
 -10   3   2    11974.86    11608.33    239.19 o 
  -9   3   2    12745.04    12253.77    211.29 o 
  -8   3   2    15480.58    15178.10    276.92 o 
  -7   3   2    17546.04    17111.18    286.13 o 
  -6   3   2    20552.52    20668.23    340.65 o 
  -5   3   2     4038.98     3595.92     79.56 o 
  -4   3   2     1424.14     1341.68     53.35 o 
  -3   3   2    25625.23    28054.97    422.70 o 
  -2   3   2      297.42      407.73     25.22 o 
  -1   3   2     7457.07     7574.01    162.76 o 
   0   3   2     8967.91     8427.26     80.34 o 
   1   3   2    19615.32    19664.44    287.31 o 
   2   3   2    33691.64    34575.36    463.25 o 
   3   3   2    60241.41    63237.56    819.14 o 
   4   3   2    15636.56    14503.98    151.93 o 
   5   3   2    10547.57    10533.58    124.81 o 
   6   3   2     2773.08     2725.63     58.29 o 
   7   3   2     2117.37     2101.26     60.17 o 
   8   3   2     1266.10     1414.44     60.16 o 
   9   3   2     2417.63     2566.69     74.28 o 
  10   3   2     4271.35     4269.38    105.07 o 
  11   3   2     5439.07     4913.44    119.61 o 
  12   3   2     5579.19     5329.62    283.80 o 
  13   3   2     4876.95     4490.33    152.46 o 
 -15   4   2     5343.84     5275.64    183.13 o 
 -14   4   2     7816.37     7588.12    200.80 o 
 -13   4   2     9954.98     9972.41    261.67 o 
 -12   4   2    13088.57    12726.68    275.98 o 
 -11   4   2     4943.31     4909.52    127.75 o 
 -10   4   2     4938.74     4842.16    131.29 o 
  -9   4   2      179.42      201.55     37.76 o 
  -8   4   2        3.45       54.59     36.20 o 
  -7   4   2     2292.79     2367.47     93.19 o 
  -6   4   2    16905.81    16985.86    278.72 o 
  -5   4   2    31161.64    30185.67    470.83 o 
  -4   4   2    65397.86    65951.25   1219.05 o 
  -3   4   2    89177.74    90163.66   2079.28 o 
  -2   4   2    20547.17    19164.57    304.49 o 
  -1   4   2    29033.94    28504.38    502.13 o 
   0   4   2    25054.50    24704.56    279.58 o 
   1   4   2    17567.28    17713.18    198.22 o 
   2   4   2     2508.05     2692.42     42.04 o 
   3   4   2    15885.60    16961.66    190.85 o 
   4   4   2     8794.66     8662.62     92.74 o 
   5   4   2    14200.65    14261.36    162.40 o 
   6   4   2    15156.11    15142.20    182.46 o 
   7   4   2    16701.75    16633.65    218.47 o 
   8   4   2    36728.48    36885.40    564.84 o 
   9   4   2    13320.05    13566.78    222.32 o 
  10   4   2     9722.01     9611.73    171.93 o 
  11   4   2     2635.74     2483.10     95.59 o 
  12   4   2      140.10      166.19     50.80 o 
  13   4   2      143.33      142.63     63.07 o 
 -15   5   2      311.91      343.02     84.28 o 
 -14   5   2       40.82       10.90     48.58 o 
 -13   5   2      212.39      127.54     51.93 o 
 -12   5   2      178.68      162.14     49.86 o 
 -11   5   2     1174.06     1201.65    112.57 o 
 -10   5   2     7263.68     7390.19    152.75 o 
  -9   5   2     6106.72     6106.30    133.14 o 
  -8   5   2     6140.17     6307.22    154.22 o 
  -7   5   2     6268.44     6152.51    191.16 o 
  -6   5   2     1091.81     1074.21     67.76 o 
  -5   5   2       78.69       49.24     23.07 o 
  -4   5   2     3032.14     3018.33     80.19 o 
  -3   5   2     1079.40     1411.71     58.99 o 
  -2   5   2     1903.51     2071.69    140.74 o 
  -1   5   2      552.28      469.24     32.57 o 
   0   5   2     9966.34     9494.39    194.06 o 
   1   5   2     3889.56     3494.82     63.30 o 
   2   5   2    10238.61    10242.40     92.96 o 
   3   5   2    10857.16    10358.85    194.64 o 
   4   5   2    10286.87    10547.31    140.15 o 
   5   5   2     5824.56     5750.78     77.99 o 
   6   5   2     2497.75     2616.71     69.96 o 
   7   5   2       33.99       29.20     25.10 o 
   8   5   2      123.34       79.01     25.05 o 
   9   5   2     1276.43     1165.81     69.29 o 
  10   5   2     2262.22     2123.04     71.39 o 
  11   5   2     2743.62     2541.54     86.09 o 
  12   5   2     2843.38     2605.46    130.37 o 
  13   5   2     2777.34     2555.60    122.60 o 
 -14   6   2     1005.38     1203.76     81.38 o 
 -13   6   2      883.49     1210.44     93.50 o 
 -12   6   2      402.52      595.09     74.09 o 
 -11   6   2     1278.63     1301.06     73.96 o 
 -10   6   2      201.73      124.52     49.12 o 
  -9   6   2      285.99      428.92    100.13 o 
  -8   6   2      774.32      860.19     67.26 o 
  -7   6   2      641.14      873.65     40.39 o 
  -6   6   2     1615.87     1951.43    115.34 o 
  -5   6   2     1325.82     1403.06     95.75 o 
  -4   6   2     3953.90     3907.44    215.95 o 
  -3   6   2     6932.35     6903.95     96.22 o 
  -2   6   2     1105.07      925.39     35.37 o 
  -1   6   2     3014.63     2931.84     67.32 o 
   0   6   2     7153.66     7502.97     92.28 o 
   1   6   2      822.68      993.99     38.96 o 
   2   6   2       32.27       65.05     14.04 o 
   3   6   2     1226.83     1293.57     56.40 o 
   4   6   2     1886.42     1867.47     48.32 o 
   5   6   2      942.17      933.26     43.14 o 
   6   6   2      108.35       96.24     25.31 o 
   7   6   2      307.96      441.72     55.55 o 
   8   6   2      189.55      161.74     34.62 o 
   9   6   2     4160.67     3970.48    106.18 o 
  10   6   2      606.95      440.89     48.44 o 
  11   6   2      140.53       61.35     44.65 o 
  12   6   2        3.15        2.22     44.32 o 
  13   6   2        4.71      -12.27     39.65 o 
 -14   7   2      219.00      203.01     68.54 o 
 -13   7   2       58.00       34.80     46.58 o 
 -12   7   2      549.66      689.68    108.40 o 
 -11   7   2     3928.41     4103.12    127.36 o 
 -10   7   2     7537.08     7822.52    176.21 o 
  -9   7   2     9885.55    10013.25    202.55 o 
  -8   7   2    16267.81    16450.05    287.08 o 
  -7   7   2    17286.82    17586.47    277.14 o 
  -6   7   2    11422.17    10784.40    192.10 o 
  -5   7   2     9310.14     9339.20    145.56 o 
  -4   7   2     2009.79     1936.28     81.22 o 
  -3   7   2      712.57      802.94     43.41 o 
  -2   7   2     3312.33     3270.16     66.74 o 
  -1   7   2     1474.15     1308.15     73.11 o 
   0   7   2     3712.45     3140.30     63.65 o 
   1   7   2    25893.56    25099.98    287.69 o 
   2   7   2    23443.80    22039.35    296.18 o 
   3   7   2    30885.29    31492.63    361.86 o 
   4   7   2    20921.07    21162.71    244.57 o 
   5   7   2     9034.85     8997.49    121.36 o 
   6   7   2     1668.63     1702.41     77.36 o 
   7   7   2     2258.97     2353.01     77.13 o 
   8   7   2        1.74       33.52     30.49 o 
   9   7   2      365.97      277.32     40.79 o 
  10   7   2     3322.65     3266.51    116.95 o 
  11   7   2     5177.10     4997.53    131.95 o 
  12   7   2     5762.31     5322.27    190.10 o 
 -14   8   2     3858.69     4176.36    168.56 o 
 -13   8   2     6819.64     6763.88    213.77 o 
 -12   8   2     4207.45     4078.86    171.06 o 
 -11   8   2     6294.69     6283.48    195.26 o 
 -10   8   2     3212.75     3229.61    124.25 o 
  -9   8   2     1047.64     1183.49     71.94 o 
  -8   8   2        0.19       13.07     33.90 o 
  -7   8   2      804.47      672.15     64.53 o 
  -6   8   2     2670.74     2396.01    111.71 o 
  -5   8   2     7839.02     7824.62    129.73 o 
  -4   8   2    29666.04    30658.58    495.54 o 
  -3   8   2    21808.14    21654.45    335.27 o 
  -2   8   2    35480.55    35739.51    682.20 o 
  -1   8   2    19902.86    19496.06    324.91 o 
   0   8   2     7314.21     7185.05    157.06 o 
   1   8   2     4820.34     4700.90     89.25 o 
   2   8   2      442.45      459.74     27.38 o 
   3   8   2       21.83       59.28     17.04 o 
   4   8   2     1836.39     1833.26     47.29 o 
   5   8   2     6507.88     6628.19     91.38 o 
   6   8   2     4073.44     4043.26     96.05 o 
   7   8   2    18901.46    18937.19    266.75 o 
   8   8   2    12708.53    12597.11    227.64 o 
   9   8   2     8789.96     8660.18    181.80 o 
  10   8   2     7435.51     7303.90    187.22 o 
  11   8   2     2919.44     2950.56    138.19 o 
  12   8   2      450.94      267.37     68.65 o 
 -14   9   2       99.96      137.55     93.64 o 
 -13   9   2       47.64      -57.07     57.07 o 
 -12   9   2        3.66      -54.19     54.19 o 
 -11   9   2       13.65       37.23     41.49 o 
 -10   9   2     3252.06     3265.50    138.76 o 
  -9   9   2     3334.37     3392.35    105.74 o 
  -8   9   2     2321.34     2372.64     87.90 o 
  -7   9   2     4476.15     4625.18    143.38 o 
  -6   9   2      749.33      784.93     73.51 o 
  -5   9   2     1262.39     1300.84    122.13 o 
  -4   9   2      872.53     1003.87     33.11 o 
  -3   9   2       38.80       63.57     45.72 o 
  -2   9   2      241.87      373.09     47.03 o 
  -1   9   2     2595.61     2933.84     79.39 o 
   0   9   2      840.16      772.66     50.99 o 
   1   9   2      579.58      622.00     38.38 o 
   2   9   2     1930.26     1754.47     53.36 o 
   3   9   2     3068.79     3204.94     99.88 o 
   4   9   2     4249.95     4178.14    127.42 o 
   5   9   2     2804.72     2929.81     65.57 o 
   6   9   2     2342.50     2470.76     73.03 o 
   7   9   2      147.10       81.38     32.59 o 
   8   9   2      599.28      662.07     85.19 o 
   9   9   2       28.32       53.48     31.98 o 
  10   9   2     1295.45     1084.85    116.08 o 
  11   9   2      780.48      878.49    131.39 o 
  12   9   2      299.17      369.66     80.55 o 
 -13  10   2     1888.69     1999.26    182.75 o 
 -12  10   2     1442.70     1601.64    138.13 o 
 -11  10   2      338.20      366.24     84.08 o 
 -10  10   2       76.18      118.58     52.63 o 
  -9  10   2        2.42        7.76     36.50 o 
  -8  10   2      156.56      211.49     60.47 o 
  -7  10   2      172.00      454.02    125.58 o 
  -6  10   2     1542.76     1518.16    109.69 o 
  -5  10   2     2271.38     2325.64     80.63 o 
  -4  10   2     3083.65     3186.35     90.03 o 
  -3  10   2     3146.44     3421.14    110.52 o 
  -2  10   2     3186.44     3171.17     88.27 o 
  -1  10   2    12028.27    12595.78    212.77 o 
   0  10   2      745.82      862.66    108.02 o 
   1  10   2      541.93      505.38     54.23 o 
   2  10   2      132.92      113.12     22.77 o 
   3  10   2       98.68      172.41     33.43 o 
   4  10   2     1219.91     1273.76     56.32 o 
   5  10   2     1190.80     1252.64     45.59 o 
   6  10   2     4995.09     5089.50     95.69 o 
   7  10   2     2354.95     2520.83     65.65 o 
   8  10   2     1533.58     1551.07     85.49 o 
   9  10   2     2255.29     2093.45    123.15 o 
  10  10   2      910.93      986.56     87.16 o 
  11  10   2      328.28      343.43     75.43 o 
 -13  11   2       11.32       -7.89     66.43 o 
 -12  11   2     1831.30     1875.11    145.40 o 
 -11  11   2     2183.38     2381.63    134.20 o 
 -10  11   2     5740.50     5443.43    157.55 o 
  -9  11   2    12522.14    12271.89    245.56 o 
  -8  11   2    14682.65    14749.40    323.04 o 
  -7  11   2    14311.48    13980.35    273.61 o 
  -6  11   2    12018.31    11874.54    222.43 o 
  -5  11   2     4732.03     4417.07     86.21 o 
  -4  11   2      784.46      869.51     64.28 o 
  -3  11   2      553.54      577.59     52.31 o 
  -2  11   2      847.18      943.95     66.63 o 
  -1  11   2    12982.70    12999.65    262.36 o 
   0  11   2    11702.79    11442.43    176.18 o 
   1  11   2    19530.32    18973.66    318.60 o 
   2  11   2    25031.12    24860.26    423.36 o 
   3  11   2    20846.99    20370.89    288.37 o 
   4  11   2    16264.82    15513.41    216.20 o 
   5  11   2    15562.51    15609.47    233.35 o 
   6  11   2      745.69      850.94     48.31 o 
   7  11   2       81.71       17.24     27.66 o 
   8  11   2     1027.34     1034.41     69.15 o 
   9  11   2     1328.72     1196.72     64.27 o 
  10  11   2     2093.37     1923.86     83.50 o 
  11  11   2     2876.80     2911.25    181.59 o 
 -12  12   2     5084.07     4959.29    199.36 o 
 -11  12   2     2563.85     2654.06    126.88 o 
 -10  12   2      913.51     1068.45     75.87 o 
  -9  12   2      578.09      576.84     72.55 o 
  -8  12   2      157.46      254.38     56.48 o 
  -7  12   2     1892.99     1907.93    177.54 o 
  -6  12   2     5778.99     6017.11    104.60 o 
  -5  12   2     9146.34     9055.42    185.39 o 
  -4  12   2     8455.25     8578.57    205.35 o 
  -3  12   2    10889.36    10771.14    233.13 o 
  -2  12   2    12687.70    12940.42    263.79 o 
  -1  12   2    22178.55    21887.37    739.63 o 
   0  12   2     3767.53     3737.40     53.34 o 
   1  12   2     1308.15     1392.84     60.02 o 
   2  12   2      328.50      368.91     65.29 o 
   3  12   2       67.08       82.72     29.37 o 
   4  12   2     2116.97     2038.03     96.09 o 
   5  12   2     5963.66     6132.49    116.36 o 
   6  12   2    12967.33    13023.98    207.02 o 
   7  12   2     8556.73     8382.37    151.13 o 
   8  12   2     8940.88     8586.84    154.57 o 
   9  12   2     6853.07     6527.88    136.67 o 
  10  12   2     3106.47     2777.02    209.18 o 
  11  12   2     1446.52     1901.67    139.69 o 
 -12  13   2      462.39      280.39     82.73 o 
 -11  13   2      299.07      195.80     76.26 o 
 -10  13   2      188.40      232.81     94.03 o 
  -9  13   2      157.71      101.97     57.99 o 
  -8  13   2      245.95      238.05     39.62 o 
  -7  13   2      738.07      689.44     50.34 o 
  -6  13   2        8.32       16.41     39.25 o 
  -5  13   2       23.11       21.55     38.53 o 
  -4  13   2       90.44       80.70     41.35 o 
  -3  13   2       38.45       53.02     60.94 o 
  -2  13   2      365.80      487.77     79.49 o 
  -1  13   2       74.89       77.60     32.64 o 
   0  13   2      837.81      850.76     37.12 o 
   1  13   2      719.84      853.02    117.89 o 
   2  13   2      724.14      820.47     54.74 o 
   3  13   2      229.81      250.97     28.74 o 
   4  13   2       31.07       27.57     25.13 o 
   5  13   2     1215.14     1203.97     54.83 o 
   6  13   2        1.75       -1.64     31.86 o 
   7  13   2      310.84      215.64     46.27 o 
   8  13   2        0.08        5.61     25.50 o 
   9  13   2      122.15      100.24     48.29 o 
  10  13   2      183.10      134.19     82.26 o 
 -11  14   2     1157.15     1155.15    221.30 o 
 -10  14   2      637.20      730.90     84.03 o 
  -9  14   2      761.51      805.83     68.25 o 
  -8  14   2        1.09      -11.35     38.10 o 
  -7  14   2       76.72       94.13     46.22 o 
  -6  14   2      387.23      342.52     70.53 o 
  -5  14   2     2867.74     3004.43    127.58 o 
  -4  14   2     9222.96     9505.82    187.27 o 
  -3  14   2     9739.17     9958.75    237.55 o 
  -2  14   2     5948.69     5944.35    158.92 o 
  -1  14   2     3292.34     3153.54    109.14 o 
   0  14   2     4806.53     4595.66    335.22 o 
   1  14   2      160.65      199.52     42.06 o 
   2  14   2       87.68      -18.41     36.88 o 
   3  14   2     1122.23     1139.41     95.20 o 
   4  14   2     2799.33     2517.25    137.78 o 
   5  14   2      474.85      636.06     55.11 o 
   6  14   2     1464.73     1520.78    100.95 o 
   7  14   2     3643.36     3629.85    121.08 o 
   8  14   2     2507.45     2487.65    111.53 o 
   9  14   2     1913.40     1901.92    124.94 o 
  10  14   2     1286.72     1278.47    300.35 o 
 -11  15   2     2005.98     2148.22    178.05 o 
 -10  15   2     4917.85     4876.12    150.52 o 
  -9  15   2     6091.99     6115.13    204.98 o 
  -8  15   2     8539.64     8520.59    211.38 o 
  -7  15   2     6249.90     6640.13    171.55 o 
  -6  15   2     8641.12     8543.46    270.21 o 
  -5  15   2     3019.81     3307.60    187.67 o 
  -4  15   2     2278.83     2159.60     91.67 o 
  -3  15   2       25.40       39.82     67.55 o 
  -2  15   2      295.20      299.12     66.87 o 
  -1  15   2     3116.67     3442.82    104.40 o 
   0  15   2     3684.77     3159.49    234.77 o 
   1  15   2    16419.81    16134.75    318.74 o 
   2  15   2    14008.36    13608.64    302.50 o 
   3  15   2    11239.30    11040.35    223.89 o 
   4  15   2     7672.51     7773.91    137.57 o 
   5  15   2     5446.00     5673.95    138.18 o 
   6  15   2     1298.13     1308.45     61.44 o 
   7  15   2     1761.48     1576.91    121.69 o 
   8  15   2      148.64      141.42     44.59 o 
   9  15   2      672.53     1023.10    298.01 o 
 -10  16   2     1285.19     1361.26    100.80 o 
  -9  16   2      196.14      152.28     65.45 o 
  -8  16   2       11.55        4.12     47.79 o 
  -7  16   2      754.40      696.81     88.76 o 
  -6  16   2     1137.30     1198.81     92.29 o 
  -5  16   2     1357.57     1378.17     94.81 o 
  -4  16   2     6360.11     6289.55    164.98 o 
  -3  16   2     9006.77     8720.94    308.61 o 
  -2  16   2     8383.78     7962.47    366.26 o 
  -1  16   2     5577.20     5479.83    154.87 o 
   0  16   2     2869.81     2679.57    183.64 o 
   1  16   2     1104.91     1006.70    106.88 o 
   2  16   2       25.59        8.43     25.32 o 
   3  16   2      422.83      378.14     82.35 o 
   4  16   2      788.28      727.58     54.95 o 
   5  16   2     1818.60     1814.68     92.80 o 
   6  16   2     2600.42     2454.21    112.97 o 
   7  16   2     5585.94     5131.41    156.63 o 
   8  16   2     2781.02     3066.10    211.96 o 
  -9  17   2      127.40      155.87     61.49 o 
  -8  17   2       14.50       25.35     68.58 o 
  -7  17   2        2.24       43.19     58.90 o 
  -6  17   2       66.27       29.31     61.42 o 
  -5  17   2      413.87      348.51     63.16 o 
  -4  17   2      199.17      203.87     55.11 o 
  -3  17   2       88.39      105.02     84.80 o 
  -2  17   2        2.04      -16.79     46.54 o 
  -1  17   2       71.28       62.15     44.76 o 
   0  17   2       20.93       20.09     54.08 o 
   1  17   2       15.03       13.49     14.26 o 
   2  17   2        2.13        0.00     28.55 o 
   3  17   2        8.62       39.47     27.97 o 
   4  17   2       53.08       14.08     25.62 o 
   5  17   2        0.45       -9.28     35.58 o 
   6  17   2       61.83       29.25     33.39 o 
   7  17   2       14.55       35.29     44.62 o 
  -8  18   2        6.02       41.84     67.95 o 
  -7  18   2      151.05       87.26     69.55 o 
  -6  18   2      716.10      702.46     90.20 o 
  -5  18   2     1536.68     1710.11    134.90 o 
  -4  18   2     3297.60     2958.25    136.95 o 
  -3  18   2     6350.23     6310.52    242.15 o 
  -2  18   2     7071.98     7561.21    301.21 o 
  -1  18   2     4432.54     4419.91    148.11 o 
   0  18   2     2400.72     2137.66    112.93 o 
   1  18   2       15.26       -1.31     48.99 o 
   2  18   2       43.85       24.67     43.65 o 
   3  18   2       54.86       30.46     36.08 o 
   4  18   2     1010.74     1053.04     65.70 o 
   5  18   2     1353.18     1314.11    128.13 o 
   6  18   2     2014.04     1843.17    162.87 o 
  -7  19   2     4254.22     4314.69    195.85 o 
  -6  19   2     4982.38     5170.97    223.19 o 
  -5  19   2     2214.14     2130.56    132.33 o 
  -4  19   2     1366.41     1442.24    123.07 o 
  -3  19   2       30.21       75.84     68.94 o 
  -2  19   2      460.05      442.44     58.01 o 
  -1  19   2     3252.80     2703.96    133.61 o 
   0  19   2     4949.10     4401.96    170.13 o 
   1  19   2     7562.45     7042.59    350.60 o 
   2  19   2     5891.96     5521.60    199.14 o 
   3  19   2     7400.44     7384.63    287.78 o 
   4  19   2     5835.41     5620.57    229.64 o 
   5  19   2     2586.12     2482.95    162.24 o 
  -5  20   2      753.72      720.23    101.36 o 
  -4  20   2     2416.81     2320.37    156.69 o 
  -3  20   2     3576.16     3538.22    159.05 o 
  -2  20   2     2268.31     2245.57    140.06 o 
  -1  20   2     2168.21     2025.93    213.48 o 
   0  20   2      737.96      560.60     84.44 o 
   1  20   2      164.96      142.25     65.73 o 
   2  20   2      103.29       -0.46     58.71 o 
   3  20   2      127.29      126.29     55.91 o 
  -2  21   2       24.96       75.54     59.89 o 
  -1  21   2       51.49       72.22     64.59 o 
   0  21   2       57.01       53.47     73.48 o 
   1  21   2      460.28      428.59    109.25 o 
 -15   1   3     3404.63     3421.45    133.40 o 
 -14   1   3     2928.77     3042.96    144.91 o 
 -13   1   3     4840.67     4777.96    147.49 o 
 -12   1   3     2017.63     2056.44    132.69 o 
 -11   1   3      595.17      562.88     60.67 o 
 -10   1   3      346.43      368.49     61.30 o 
  -9   1   3      756.58      826.08     67.14 o 
  -8   1   3     1323.82     1368.23    185.55 o 
  -7   1   3     5578.47     5961.99    111.84 o 
  -6   1   3     3638.37     3223.40     75.43 o 
  -5   1   3    16082.73    15663.42    245.88 o 
  -4   1   3    44656.06    45044.26    726.30 o 
  -3   1   3    30074.06    29898.82    435.98 o 
  -2   1   3     5089.94     4842.77     64.75 o 
  -1   1   3      964.60      797.58     42.66 o 
   0   1   3      143.81      146.25     45.33 o 
   1   1   3      760.26      865.87     28.85 o 
   2   1   3      662.31      678.00     22.22 o 
   3   1   3       51.09       62.29     13.84 o 
   4   1   3    16955.78    17392.41    174.88 o 
   5   1   3    15386.74    15245.93    168.72 o 
   6   1   3     7974.84     8157.33    113.97 o 
   7   1   3    11630.18    11822.72    206.50 o 
   8   1   3     5464.91     5507.27     94.88 o 
   9   1   3     3445.55     3743.23    169.97 o 
  10   1   3     1176.74     1308.27     54.52 o 
  11   1   3      183.43      141.82     40.87 o 
  12   1   3      166.26      165.37     64.55 o 
 -15   2   3       36.93       21.34     62.18 o 
 -14   2   3      353.72      341.19     76.31 o 
 -13   2   3     2228.96     2450.63    176.04 o 
 -12   2   3     7287.26     7077.86    175.04 o 
 -11   2   3    12473.99    12065.41    252.88 o 
 -10   2   3    13547.87    13370.00    276.12 o 
  -9   2   3    14816.90    14106.31    291.66 o 
  -8   2   3    14079.86    13251.79    240.56 o 
  -7   2   3    12213.40    11824.96    195.18 o 
  -6   2   3     7069.70     6740.29    131.18 o 
  -5   2   3     7653.67     7968.48    129.25 o 
  -4   2   3      858.32      894.91     35.42 o 
  -3   2   3       98.06       74.24     20.75 o 
  -2   2   3    12463.25    12028.30    176.77 o 
  -1   2   3    43931.07    44781.96    771.52 o 
   0   2   3    26153.19    25331.32    345.76 o 
   1   2   3    49081.00    48629.86    552.37 o 
   2   2   3    68589.84    70003.04    932.62 o 
   3   2   3    32125.48    32284.87    336.83 o 
   4   2   3    17315.07    17545.97    177.24 o 
   5   2   3     1753.25     1810.22     41.67 o 
   6   2   3     1023.08     1183.26     52.78 o 
   7   2   3     1407.70     1497.91     61.58 o 
   8   2   3     3872.33     3977.23    101.51 o 
   9   2   3     6720.73     6740.96    134.28 o 
  10   2   3     7628.73     7672.05    167.78 o 
  11   2   3     8122.80     8341.49    344.63 o 
  12   2   3     6804.29     6982.82    312.69 o 
 -15   3   3     1784.06     1986.92    115.58 o 
 -14   3   3     2704.21     2786.22    159.76 o 
 -13   3   3     3319.55     3490.84    120.09 o 
 -12   3   3      574.11      587.58     64.16 o 
 -11   3   3     1572.01     1603.88    160.49 o 
 -10   3   3      254.75      262.85     53.95 o 
  -9   3   3       64.61       87.46     47.72 o 
  -8   3   3     1411.79     1591.69    131.29 o 
  -7   3   3     1157.71      949.90     52.19 o 
  -6   3   3    12577.19    12565.15    204.49 o 
  -5   3   3    11877.95    11085.12    194.98 o 
  -4   3   3     8172.97     7534.46    116.31 o 
  -3   3   3    23237.52    23668.95    340.89 o 
  -2   3   3    13979.21    14451.16    230.68 o 
  -1   3   3     5250.84     5399.50     73.13 o 
   0   3   3     6349.68     6658.66     67.88 o 
   1   3   3     1441.76     1709.62     41.56 o 
   2   3   3     3635.40     3740.39     57.16 o 
   3   3   3     6526.90     6202.81    142.64 o 
   4   3   3     8071.83     8547.60     89.76 o 
   5   3   3     7248.67     7429.50     89.84 o 
   6   3   3     6418.93     6244.12     96.05 o 
   7   3   3     9606.58     9493.92    146.70 o 
   8   3   3     4260.42     4433.41     93.94 o 
   9   3   3     5268.74     5358.31    121.79 o 
  10   3   3      949.50     1062.01     71.18 o 
  11   3   3        5.54        8.23     31.53 o 
  12   3   3      153.68       94.70     43.51 o 
 -15   4   3      152.64      180.57     72.26 o 
 -14   4   3        6.78      -51.56     51.56 o 
 -13   4   3       41.19      -36.68     64.91 o 
 -12   4   3      277.65      218.79     62.01 o 
 -11   4   3      366.62      341.09     58.21 o 
 -10   4   3     1521.09     1411.26     90.33 o 
  -9   4   3     1191.96     1142.10    153.40 o 
  -8   4   3      891.45      996.31     56.47 o 
  -7   4   3      670.49      720.19     54.13 o 
  -6   4   3      630.70      601.22     38.36 o 
  -5   4   3       21.51        5.64     24.16 o 
  -4   4   3        9.66       41.60     21.86 o 
  -3   4   3    11000.00    11420.82    202.99 o 
  -2   4   3       42.70      -17.45     37.48 o 
  -1   4   3       56.27       83.65     14.07 o 
   0   4   3     1107.03     1155.53     31.70 o 
   1   4   3       43.75       37.23     13.41 o 
   2   4   3     1057.35     1110.81     30.31 o 
   3   4   3      823.55     1006.16     70.56 o 
   4   4   3     1238.18     1194.32     39.33 o 
   5   4   3     1751.96     1804.87     93.70 o 
   6   4   3     1215.72     1308.66     35.37 o 
   7   4   3      878.63      975.80     66.55 o 
   8   4   3      882.68      812.49     51.64 o 
   9   4   3        5.85       24.63     29.13 o 
  10   4   3      312.81      334.59     54.91 o 
  11   4   3      629.96      682.00    112.99 o 
  12   4   3      485.46      480.27     74.14 o 
 -15   5   3     4154.89     4253.93    177.03 o 
 -14   5   3     5772.68     5922.89    211.32 o 
 -13   5   3     3634.79     3971.10    146.69 o 
 -12   5   3     4306.00     4308.81    131.10 o 
 -11   5   3     2573.62     2412.61    104.89 o 
 -10   5   3       32.31        5.65     39.62 o 
  -9   5   3      122.18       65.20     44.31 o 
  -8   5   3     1485.15     1530.55     62.45 o 
  -7   5   3     5013.87     5114.07    139.10 o 
  -6   5   3    15798.37    15481.42    246.59 o 
  -5   5   3    26035.32    25857.87    404.26 o 
  -4   5   3    34339.48    34472.56    653.70 o 
  -3   5   3    27807.91    27234.94    480.05 o 
  -2   5   3    28593.74    28537.64    482.44 o 
  -1   5   3    12811.17    12544.98    199.20 o 
   0   5   3     8468.44     9045.83     84.35 o 
   1   5   3       47.29      103.94     18.17 o 
   2   5   3      267.25      253.15     41.95 o 
   3   5   3    12179.20    12840.97    192.03 o 
   4   5   3    15284.24    14166.93    351.21 o 
   5   5   3    19307.64    18811.50    303.68 o 
   6   5   3    20724.07    21039.91    268.18 o 
   7   5   3    17618.39    17859.28    266.07 o 
   8   5   3     8682.11     9018.19    143.06 o 
   9   5   3     5917.70     5972.93    131.93 o 
  10   5   3     1244.70     1307.04     82.74 o 
  11   5   3      136.84       36.90     39.34 o 
  12   5   3      175.62      132.09     69.15 o 
 -15   6   3       64.35       48.49     77.01 o 
 -14   6   3      131.51      111.89     54.29 o 
 -13   6   3     3343.64     3216.65    135.17 o 
 -12   6   3     2405.95     2419.27    103.37 o 
 -11   6   3    13454.63    13469.64    261.12 o 
 -10   6   3    16218.53    15852.54    343.28 o 
  -9   6   3    19770.72    19830.19    336.39 o 
  -8   6   3    16730.32    17378.74    280.35 o 
  -7   6   3     8037.33     8147.37    198.25 o 
  -6   6   3     1714.07     1633.55     51.74 o 
  -5   6   3     1284.18     1325.27     78.26 o 
  -4   6   3     5901.07     6600.79    170.28 o 
  -3   6   3     2089.40     2036.03     64.57 o 
  -2   6   3     9303.87     9050.35    197.18 o 
  -1   6   3     6501.29     5799.91    148.06 o 
   0   6   3    27546.16    27319.77    334.85 o 
   1   6   3    44241.32    43905.89    635.89 o 
   2   6   3    41747.55    39919.91   1363.12 o 
   3   6   3    17383.69    17286.44    234.84 o 
   4   6   3     9471.07     9149.66    134.59 o 
   5   6   3     4166.92     3991.05     77.41 o 
   6   6   3      719.76      799.31     44.24 o 
   7   6   3     3422.64     3619.45     99.42 o 
   8   6   3     3339.03     3321.46     76.30 o 
   9   6   3     5463.93     5318.72    148.54 o 
  10   6   3     6327.32     6164.46    221.53 o 
  11   6   3     7514.40     7919.88    218.33 o 
  12   6   3     7855.85     8400.59    348.45 o 
 -14   7   3     1317.57     1471.23    137.88 o 
 -13   7   3     1690.60     1699.38     96.08 o 
 -12   7   3      126.38      184.76     47.90 o 
 -11   7   3      396.57      309.62     53.25 o 
 -10   7   3       40.22      -14.08     41.25 o 
  -9   7   3      307.96      354.79     46.81 o 
  -8   7   3      419.15      582.97     70.00 o 
  -7   7   3     1530.39     1619.15     98.97 o 
  -6   7   3     4708.70     4616.33    125.72 o 
  -5   7   3     1814.64     1710.14     56.67 o 
  -4   7   3     5975.45     6114.97     93.10 o 
  -3   7   3     2912.88     2583.47    115.78 o 
  -2   7   3     7520.27     7603.73    133.29 o 
  -1   7   3     8223.62     8733.15    131.23 o 
   0   7   3     1517.65     1576.84     37.95 o 
   1   7   3      726.72      753.07     31.07 o 
   2   7   3      604.28      641.29     36.66 o 
   3   7   3     1949.86     1920.11     27.38 o 
   4   7   3     3753.64     3703.76     46.96 o 
   5   7   3     4520.87     4559.39     95.87 o 
   6   7   3     5809.49     6140.73    107.73 o 
   7   7   3    10162.60    10345.98    194.09 o 
   8   7   3      246.48      378.12     52.65 o 
   9   7   3      438.89      543.89     53.77 o 
  10   7   3       64.87       45.19     43.57 o 
  11   7   3        7.41       29.17     52.39 o 
  12   7   3        4.18        2.37     56.36 o 
 -14   8   3       83.36      114.66     78.76 o 
 -13   8   3      590.04      522.94     77.66 o 
 -12   8   3      418.24      534.90     77.90 o 
 -11   8   3      555.49      668.25     63.43 o 
 -10   8   3     1324.44     1453.85     76.62 o 
  -9   8   3     1164.60     1267.52    119.46 o 
  -8   8   3     1012.78     1018.37     77.22 o 
  -7   8   3     2608.55     2634.66     88.33 o 
  -6   8   3     1503.59     1476.60     57.81 o 
  -5   8   3      992.29     1179.70     69.56 o 
  -4   8   3       21.70        8.34     14.32 o 
  -3   8   3      168.78      204.05     32.82 o 
  -2   8   3     3445.12     3430.76    149.56 o 
  -1   8   3     2164.53     2045.14    133.93 o 
   0   8   3     2805.61     2704.57     45.49 o 
   1   8   3     1350.33     1204.63     77.75 o 
   2   8   3     3224.96     3275.26     49.89 o 
   3   8   3     2592.71     2653.30     49.29 o 
   4   8   3      542.49      647.36     24.89 o 
   5   8   3      589.51      673.52     56.35 o 
   6   8   3        4.92        6.84     17.96 o 
   7   8   3       96.30      155.47     36.54 o 
   8   8   3      109.63      106.47     31.38 o 
   9   8   3      311.73      482.29     46.52 o 
  10   8   3      834.59      863.82     79.30 o 
  11   8   3      810.30     1173.32    187.49 o 
 -14   9   3     4288.29     3843.64    144.55 o 
 -13   9   3     5399.50     5414.34    191.24 o 
 -12   9   3     2129.54     2255.23    149.62 o 
 -11   9   3      280.44      206.62     87.78 o 
 -10   9   3      204.41       99.22     46.89 o 
  -9   9   3      189.38      244.63     49.54 o 
  -8   9   3     1568.20     1536.01     79.04 o 
  -7   9   3     6383.64     6308.17    153.19 o 
  -6   9   3    11514.86    11771.18    198.98 o 
  -5   9   3    16129.59    16142.67    270.25 o 
  -4   9   3    26404.52    26597.99    370.72 o 
  -3   9   3    12341.83    12476.84    193.55 o 
  -2   9   3    17007.51    17093.91    305.74 o 
  -1   9   3     1609.53     1433.52     49.52 o 
   0   9   3       31.57       32.33     23.86 o 
   1   9   3       49.99       43.04     25.70 o 
   2   9   3     1787.47     1737.99    131.89 o 
   3   9   3     3324.37     3300.71     56.70 o 
   4   9   3     3178.50     3166.95     55.54 o 
   5   9   3    13233.04    13073.90    160.86 o 
   6   9   3    10158.58    10040.35    158.61 o 
   7   9   3     9956.12     9865.50    287.66 o 
   8   9   3     8479.92     8038.84    210.39 o 
   9   9   3     3930.93     3192.29    269.79 o 
  10   9   3     2027.88     2331.67    153.66 o 
  11   9   3       96.02       55.85     64.32 o 
 -13  10   3      772.09      897.27    131.02 o 
 -12  10   3     2805.81     2965.35    123.14 o 
 -11  10   3     5941.15     6352.88    171.08 o 
 -10  10   3     7396.46     7858.67    190.38 o 
  -9  10   3     6928.63     7049.85    173.91 o 
  -8  10   3    10069.96     9945.15    215.57 o 
  -7  10   3     6228.19     6363.84    167.78 o 
  -6  10   3     2276.83     2364.79     83.54 o 
  -5  10   3     3090.64     3088.67     64.35 o 
  -4  10   3      347.05      522.44     49.44 o 
  -3  10   3     1383.07     1432.24     66.67 o 
  -2  10   3     5913.36     6075.49    128.61 o 
  -1  10   3    17644.00    17282.52    295.58 o 
   0  10   3    19104.12    18623.49    273.55 o 
   1  10   3    14248.59    13984.24    179.31 o 
   2  10   3    14724.20    14686.01    203.17 o 
   3  10   3    15157.56    14938.35    185.08 o 
   4  10   3    15152.76    15382.38    230.45 o 
   5  10   3       29.36       25.55     20.51 o 
   6  10   3       14.23       12.84     19.97 o 
   7  10   3      430.10      459.67     43.01 o 
   8  10   3     1951.69     1927.04     85.02 o 
   9  10   3     4116.22     3733.18    263.19 o 
  10  10   3     4855.84     5064.21    182.06 o 
  11  10   3     5080.06     5146.04    179.57 o 
 -13  11   3      213.93      214.70     80.04 o 
 -12  11   3       67.55      139.02     70.35 o 
 -11  11   3      200.30      201.33     61.26 o 
 -10  11   3       41.33       36.48     48.58 o 
  -9  11   3       13.91       65.60     53.23 o 
  -8  11   3      124.83      130.95     36.35 o 
  -7  11   3     1530.38     1336.00     89.97 o 
  -6  11   3      211.87      208.47     39.34 o 
  -5  11   3      651.72     1209.82    116.11 o 
  -4  11   3       56.27       99.41     34.72 o 
  -3  11   3     1840.97     1857.62     80.83 o 
  -2  11   3     2039.23     2159.54    121.52 o 
  -1  11   3      603.44      703.99     88.00 o 
   0  11   3      722.92      779.49     43.16 o 
   1  11   3        0.55       -4.40     14.18 o 
   2  11   3      225.17      228.17     26.46 o 
   3  11   3       50.22       26.46     18.86 o 
   4  11   3     2470.90     2608.64     61.29 o 
   5  11   3      341.40      259.85     30.12 o 
   6  11   3     1186.14     1338.88     87.62 o 
   7  11   3      651.49      687.96     47.79 o 
   8  11   3      384.09      454.72     42.61 o 
   9  11   3      378.00      357.22     71.50 o 
  10  11   3      330.71      227.84     91.15 o 
 -13  12   3       66.16      158.13    160.19 o 
 -12  12   3      617.95      834.66     88.06 o 
 -11  12   3     2892.84     2810.75    131.31 o 
 -10  12   3     3048.84     3410.26    181.88 o 
  -9  12   3     5125.45     5181.64    188.33 o 
  -8  12   3      932.03     1136.49     97.38 o 
  -7  12   3     2298.86     2298.77     86.41 o 
  -6  12   3     1299.44     1428.19     70.11 o 
  -5  12   3     2733.53     2870.34     95.79 o 
  -4  12   3       63.44       88.25     47.61 o 
  -3  12   3     3871.99     4333.34    141.93 o 
  -2  12   3     7444.35     7634.90    187.52 o 
  -1  12   3     1316.25     1559.25    115.82 o 
   0  12   3     5555.69     5767.48    124.54 o 
   1  12   3     3674.72     3539.80     65.49 o 
   2  12   3     5152.67     5169.71     92.62 o 
   3  12   3     5772.20     5551.86    123.96 o 
   4  12   3     3514.01     3326.63     66.15 o 
   5  12   3      192.28      170.86     26.03 o 
   6  12   3       58.65       57.00     23.21 o 
   7  12   3      133.46       82.70     32.99 o 
   8  12   3      363.57      306.93     61.29 o 
   9  12   3     1001.04     1246.12    125.43 o 
  10  12   3     1092.03     1184.66    132.85 o 
 -12  13   3     2601.91     2878.40    209.13 o 
 -11  13   3     1736.02     1681.15     99.54 o 
 -10  13   3      224.38      313.02     64.18 o 
  -9  13   3       18.42       48.39     37.29 o 
  -8  13   3     2725.27     2587.14    123.58 o 
  -7  13   3     3290.27     3473.52     80.00 o 
  -6  13   3     9605.60     9804.14    231.92 o 
  -5  13   3    20570.56    20854.47    444.12 o 
  -4  13   3    20178.06    20461.42    402.18 o 
  -3  13   3    16751.47    17103.01    345.44 o 
  -2  13   3    15707.20    15740.18    331.24 o 
  -1  13   3     2269.65     2669.62    107.93 o 
   0  13   3     1382.00     1494.17     99.15 o 
   1  13   3      144.45       92.23     42.80 o 
   2  13   3     1015.52      999.89     69.44 o 
   3  13   3     6785.86     6532.93    136.77 o 
   4  13   3     4661.92     4629.56     86.42 o 
   5  13   3     8771.71     8911.97    156.07 o 
   6  13   3    11198.59    11139.61    195.35 o 
   7  13   3    10477.85     9897.80    434.58 o 
   8  13   3     9134.56     9609.70    271.65 o 
   9  13   3     5854.50     6029.61    258.32 o 
 -11  14   3     2459.58     2606.06    142.58 o 
 -10  14   3     4132.41     4010.62    158.31 o 
  -9  14   3     6192.98     6013.31    158.38 o 
  -8  14   3     5693.48     5698.41    188.82 o 
  -7  14   3     4124.77     4260.93    140.94 o 
  -6  14   3     1970.39     2053.91    137.34 o 
  -5  14   3      120.46       96.87     44.35 o 
  -4  14   3       77.53       33.50     37.42 o 
  -3  14   3      594.88      581.37    101.21 o 
  -2  14   3     2470.86     2430.48     92.06 o 
  -1  14   3     5070.34     5209.48    218.37 o 
   0  14   3    12587.44    13028.17    289.02 o 
   1  14   3    16979.93    15825.24    745.08 o 
   2  14   3    10141.49     9840.22    281.06 o 
   3  14   3     3223.63     3285.25    103.58 o 
   4  14   3     1543.15     1463.50     54.59 o 
   5  14   3      507.49      479.21     41.28 o 
   6  14   3      364.02      317.38     44.38 o 
   7  14   3      187.67      200.21     56.47 o 
   8  14   3     1140.09     1432.45    100.63 o 
   9  14   3     2464.43     2820.91    171.08 o 
 -11  15   3        5.05       67.51     67.84 o 
 -10  15   3       49.37      107.69     72.08 o 
  -9  15   3      100.84      138.56     73.70 o 
  -8  15   3       51.06       53.10     66.41 o 
  -7  15   3       14.40       41.70     55.20 o 
  -6  15   3       65.79       61.32     65.66 o 
  -5  15   3      134.56      205.66     66.40 o 
  -4  15   3      393.81      451.96    121.58 o 
  -3  15   3       59.32       -4.31     52.08 o 
  -2  15   3      570.90      580.09    131.89 o 
  -1  15   3        1.00        1.52     27.52 o 
   0  15   3      525.49      602.50     74.85 o 
   1  15   3        3.67       46.80     38.59 o 
   2  15   3      230.48      159.86     28.02 o 
   3  15   3      384.83      354.71     57.70 o 
   4  15   3      191.14      128.23     31.91 o 
   5  15   3      438.38      354.68     47.83 o 
   6  15   3        9.57       12.21     27.69 o 
   7  15   3       65.24      165.50     60.96 o 
   8  15   3      234.40      302.02     82.08 o 
 -10  16   3     2172.78     2359.11    258.76 o 
  -9  16   3     3370.81     3429.32    154.99 o 
  -8  16   3     3995.90     4051.52    195.07 o 
  -7  16   3     3073.69     3047.25    143.80 o 
  -6  16   3       73.72       61.16     66.25 o 
  -5  16   3      209.85      216.99     62.94 o 
  -4  16   3      393.03      323.53     63.88 o 
  -3  16   3      678.16      880.23    180.85 o 
  -2  16   3      319.85      318.25     71.62 o 
  -1  16   3     1139.94     1249.29     73.50 o 
   0  16   3     5365.15     5659.74    187.88 o 
   1  16   3     4170.71     4193.66    171.36 o 
   2  16   3     2596.71     2833.00    110.87 o 
   3  16   3     2004.06     2045.31    160.68 o 
   4  16   3      840.68      941.72     97.95 o 
   5  16   3     1009.43      928.04     72.33 o 
   6  16   3      158.83      147.21     58.46 o 
   7  16   3       88.34       41.12     58.50 o 
  -9  17   3       29.19        8.74     57.89 o 
  -8  17   3      863.15     1001.18    199.64 o 
  -7  17   3     4597.37     4678.55    205.06 o 
  -6  17   3     5066.61     5219.18    261.60 o 
  -5  17   3     7472.27     7450.97    321.47 o 
  -4  17   3     7877.37     7862.40    248.26 o 
  -3  17   3     5797.82     6069.47    225.66 o 
  -2  17   3     5561.24     5922.44    191.79 o 
  -1  17   3     3645.86     3437.74    131.64 o 
   0  17   3      214.87      304.98     54.04 o 
   1  17   3       61.55       58.71     47.40 o 
   2  17   3     1125.02     1147.91     89.52 o 
   3  17   3     2016.66     1886.20     80.45 o 
   4  17   3     3044.15     2928.26    169.98 o 
   5  17   3     4980.07     4366.06    393.09 o 
   6  17   3     6410.64     6538.68    352.33 o 
  -8  18   3     2376.95     2586.22    181.12 o 
  -7  18   3     1413.65     1631.70    160.81 o 
  -6  18   3      454.93      630.16     81.88 o 
  -5  18   3      354.20      380.17     90.41 o 
  -4  18   3       49.53      122.96     54.54 o 
  -3  18   3      560.35      830.82     99.02 o 
  -2  18   3     1363.52     1272.17     73.27 o 
  -1  18   3     2419.05     2422.26    101.97 o 
   0  18   3     2634.85     2966.36    234.96 o 
   1  18   3     3126.12     3035.37    184.46 o 
   2  18   3     2339.30     2533.82    123.80 o 
   3  18   3     2441.94     2168.78     86.05 o 
   4  18   3     1602.32     1653.06    105.78 o 
   5  18   3      462.18      440.58     92.69 o 
  -7  19   3       29.81       54.51     62.30 o 
  -6  19   3      303.35      296.11    112.63 o 
  -5  19   3       50.43      125.89     61.31 o 
  -4  19   3       13.92      -11.69     59.19 o 
  -3  19   3      300.37      398.69    119.87 o 
  -2  19   3       36.24       10.85     61.86 o 
  -1  19   3        4.13      -40.59     50.24 o 
   0  19   3        8.77       46.79     85.61 o 
   1  19   3        9.55      -22.27     47.76 o 
   2  19   3        9.27        5.33     51.33 o 
   3  19   3      186.86      238.48     51.32 o 
   4  19   3       20.12       29.78     59.08 o 
  -5  20   3      136.84      223.71    118.57 o 
  -4  20   3       10.99      159.29     85.82 o 
  -3  20   3      108.45       64.31     64.24 o 
  -2  20   3     2186.36     2179.56    163.61 o 
  -1  20   3     3083.04     3122.08    190.83 o 
   0  20   3     5058.97     4910.41    435.89 o 
   1  20   3     3520.40     3024.32    267.14 o 
   2  20   3     3748.52     3294.17    230.62 o 
 -15   0   4     2243.28     2428.80    252.61 o 
 -14   0   4     6747.32     5980.24    420.71 o 
 -13   0   4     2956.33     2910.11    219.02 o 
 -12   0   4     1965.74     1890.03    381.47 o 
 -11   0   4       13.32        4.16     53.72 o 
 -10   0   4     2305.28     2074.50    139.65 o 
  -9   0   4     7945.79     7838.34    271.75 o 
  -8   0   4     5246.08     4727.38    156.59 o 
  -7   0   4    29124.57    28183.14    667.36 o 
  -6   0   4    28903.30    28196.58    725.05 o 
  -5   0   4    44412.49    42860.27   1050.71 o 
  -4   0   4    46947.02    47344.31   1146.61 o 
  -3   0   4    28018.74    27954.46    587.61 o 
  -2   0   4     1048.61      824.18     32.98 o 
  -1   0   4    10028.04    11193.69    301.89 o 
   0   0   4    18244.36    19040.21    279.85 o 
   1   0   4     5348.21     5299.05    122.20 o 
   2   0   4     8794.09     8455.02    124.23 o 
   3   0   4    22912.73    22593.89    330.91 o 
   4   0   4    26727.94    26899.99    404.50 o 
   5   0   4    15638.79    15947.47    266.41 o 
   6   0   4    11888.38    12078.83    203.12 o 
   7   0   4     6596.15     6805.39    179.69 o 
   8   0   4     7843.68     7275.41    207.70 o 
   9   0   4     1350.80     1375.22    101.31 o 
  10   0   4        6.22       18.50     56.71 o 
  11   0   4     1862.53     1844.96    141.17 o 
  12   0   4     2458.20     2520.36    181.10 o 
 -15   1   4      218.18      187.73     79.75 o 
 -14   1   4      578.50      795.41     79.46 o 
 -13   1   4     3739.12     3706.26    152.93 o 
 -12   1   4     3478.83     3306.27    136.58 o 
 -11   1   4     4020.78     4220.82    150.65 o 
 -10   1   4     6517.21     6389.99    167.67 o 
  -9   1   4     5938.53     5705.47    165.79 o 
  -8   1   4     2535.86     2424.89     77.96 o 
  -7   1   4      801.27      905.15     53.95 o 
  -6   1   4      175.68      271.38     43.01 o 
  -5   1   4      790.01      856.90     67.73 o 
  -4   1   4       93.77       91.43     21.64 o 
  -3   1   4     6525.58     6486.15     92.28 o 
  -2   1   4    19325.51    19450.47    307.82 o 
  -1   1   4    13194.10    13531.44    202.47 o 
   0   1   4    18017.80    18108.47    192.71 o 
   1   1   4    12088.33    11686.11    120.53 o 
   2   1   4     3971.32     3794.21     53.51 o 
   3   1   4     2995.40     3077.27     37.02 o 
   4   1   4     3270.14     3382.17     55.35 o 
   5   1   4     1483.38     1756.96     72.43 o 
   6   1   4     2011.39     1932.91     41.16 o 
   7   1   4     3059.46     2988.19     69.11 o 
   8   1   4     4823.04     4525.27    101.94 o 
   9   1   4     3717.49     3695.93    105.73 o 
  10   1   4     4409.00     4325.97    124.20 o 
  11   1   4     4503.63     4570.60    173.89 o 
  12   1   4     1851.87     1937.87    189.62 o 
 -15   2   4       66.49      105.93     57.64 o 
 -14   2   4       42.07       17.27     61.26 o 
 -13   2   4      107.72       79.92     52.36 o 
 -12   2   4      754.97      761.51     89.23 o 
 -11   2   4      150.90       70.95     55.24 o 
 -10   2   4     1327.14     1442.06    105.54 o 
  -9   2   4     2398.61     2553.71    148.93 o 
  -8   2   4       49.68       67.69     38.98 o 
  -7   2   4     1100.85     1312.55    106.93 o 
  -6   2   4      204.65      231.16     41.80 o 
  -5   2   4     6096.89     6730.56    114.09 o 
  -4   2   4     1738.87     1918.71    103.74 o 
  -3   2   4     2729.09     3036.91     54.01 o 
  -2   2   4     2497.43     2839.12     52.84 o 
  -1   2   4      892.49      975.29     52.85 o 
   0   2   4     1318.68     1261.50     29.64 o 
   1   2   4      706.25      812.62     50.59 o 
   2   2   4     4564.25     5088.35     58.02 o 
   3   2   4      460.00      491.16     33.44 o 
   4   2   4      907.71      943.88     22.91 o 
   5   2   4       86.31       69.35     13.52 o 
   6   2   4     1151.84     1182.67     50.41 o 
   7   2   4        4.28       -7.47     19.15 o 
   8   2   4      125.47      102.19     34.52 o 
   9   2   4      110.46       55.22     39.46 o 
  10   2   4        5.98       34.18     34.13 o 
  11   2   4      111.95       -1.21     47.35 o 
  12   2   4       35.22       -4.11    148.89 o 
 -15   3   4      207.41      193.98     90.68 o 
 -14   3   4     2587.95     2691.10    136.57 o 
 -13   3   4     1474.62     1739.28    188.41 o 
 -12   3   4     6374.33     6407.52    207.27 o 
 -11   3   4    11416.96    11161.72    245.72 o 
 -10   3   4    10275.89     9961.79    242.98 o 
  -9   3   4     7487.38     7013.80    192.38 o 
  -8   3   4     4505.68     4392.45    136.86 o 
  -7   3   4     2094.95     2012.88    141.10 o 
  -6   3   4     2111.43     2023.10    118.72 o 
  -5   3   4      408.56      385.26     43.93 o 
  -4   3   4      477.98      411.98     61.87 o 
  -3   3   4    12456.58    11961.93    207.19 o 
  -2   3   4    31372.52    31750.95    525.82 o 
  -1   3   4    29742.81    29810.79    368.63 o 
   0   3   4    28377.31    28971.55    408.10 o 
   1   3   4    24510.54    24113.30    342.73 o 
   2   3   4     9738.78     9272.01    331.23 o 
   3   3   4     5807.31     5884.88     87.90 o 
   4   3   4     1407.08     1329.36     42.41 o 
   5   3   4        0.77       20.82     15.65 o 
   6   3   4     1597.32     1713.02     79.22 o 
   7   3   4     3242.67     3221.27     97.01 o 
   8   3   4     2849.18     3051.93     77.89 o 
   9   3   4     5273.86     4962.17    102.59 o 
  10   3   4     5091.35     4829.13    120.67 o 
  11   3   4     4919.25     5061.47    196.80 o 
 -15   4   4     3907.33     4116.24    162.40 o 
 -14   4   4     4170.63     3930.20    194.44 o 
 -13   4   4      681.84      850.12     79.22 o 
 -12   4   4     1472.96     1710.31     95.54 o 
 -11   4   4        4.25      -47.94     47.94 o 
 -10   4   4       43.98       92.87     54.99 o 
  -9   4   4     1790.67     1936.51     86.18 o 
  -8   4   4    10493.67    10089.58    235.15 o 
  -7   4   4    16294.41    15977.20    298.99 o 
  -6   4   4    15261.99    14252.51    253.71 o 
  -5   4   4    51545.71    52172.27    963.87 o 
  -4   4   4    25333.21    25605.47    447.69 o 
  -3   4   4    22832.24    23203.66    396.93 o 
  -2   4   4    13145.66    13509.04    209.17 o 
  -1   4   4     6775.15     6804.47     87.98 o 
   0   4   4      489.54      555.17     21.32 o 
   1   4   4     6510.38     6463.34    128.30 o 
   2   4   4     8738.67     8558.47    124.28 o 
   3   4   4    11958.28    12202.44    162.45 o 
   4   4   4    21107.86    21364.76    306.80 o 
   5   4   4    16142.16    16619.63    273.19 o 
   6   4   4    36502.46    36229.80    454.67 o 
   7   4   4    10196.42     9960.30    141.52 o 
   8   4   4     5136.25     4713.10    153.93 o 
   9   4   4     1293.54     1229.32     85.57 o 
  10   4   4      138.71      202.94     45.22 o 
  11   4   4      132.11      112.15     62.58 o 
 -15   5   4      437.58      328.04     80.25 o 
 -14   5   4      317.68      264.99     67.70 o 
 -13   5   4     1307.00     1434.73     91.95 o 
 -12   5   4     2477.42     2390.83    172.17 o 
 -11   5   4     3622.35     3792.57    110.67 o 
 -10   5   4     3555.79     3586.41    113.81 o 
  -9   5   4     4589.81     4513.02    213.28 o 
  -8   5   4     4442.28     4285.85    127.14 o 
  -7   5   4      537.56      602.34     46.17 o 
  -6   5   4     4832.25     5276.96    161.70 o 
  -5   5   4     2457.74     2653.81    131.08 o 
  -4   5   4     4574.61     4628.84    117.59 o 
  -3   5   4     3705.45     3663.93    128.31 o 
  -2   5   4    11809.81    12346.61    165.07 o 
  -1   5   4     8771.36     8626.89    109.47 o 
   0   5   4    15458.29    15932.91    175.41 o 
   1   5   4    14552.78    14626.08    311.54 o 
   2   5   4     3178.86     3197.95     55.97 o 
   3   5   4     3366.14     3425.61     69.59 o 
   4   5   4       50.81       91.18     40.49 o 
   5   5   4      669.32      833.80     66.85 o 
   6   5   4       99.71      129.60     41.61 o 
   7   5   4     2293.18     2151.86    103.07 o 
   8   5   4     1563.56     1490.18    101.32 o 
   9   5   4     1990.21     1845.37    149.84 o 
  10   5   4     2162.99     2192.46    119.79 o 
  11   5   4     2002.16     1999.37    116.15 o 
 -15   6   4       80.35       84.64     75.47 o 
 -14   6   4      146.41      208.02     81.20 o 
 -13   6   4      487.22      456.49     72.82 o 
 -12   6   4       33.95       19.53     41.35 o 
 -11   6   4       36.75       28.30     42.92 o 
 -10   6   4        0.84      -39.34     45.07 o 
  -9   6   4      213.54      186.13     44.18 o 
  -8   6   4     1470.74     1368.71    123.31 o 
  -7   6   4      763.58      816.10     67.22 o 
  -6   6   4      564.88      573.46     51.36 o 
  -5   6   4     1519.91     1496.03     68.91 o 
  -4   6   4      101.82      152.44     40.03 o 
  -3   6   4      554.80      642.49     48.09 o 
  -2   6   4      632.95      686.04     53.90 o 
  -1   6   4        2.84       32.13     14.59 o 
   0   6   4      605.90      647.88     33.99 o 
   1   6   4       59.45       63.77     21.68 o 
   2   6   4       38.43       18.46     19.07 o 
   3   6   4      176.53      245.24     41.22 o 
   4   6   4     1981.04     2084.43     82.14 o 
   5   6   4     1449.19     1613.56     93.48 o 
   6   6   4      850.39      976.20     58.26 o 
   7   6   4     2662.95     2063.98    258.84 o 
   8   6   4       74.76       81.58     31.13 o 
   9   6   4        3.27       63.60     38.76 o 
  10   6   4        1.68      -71.52     72.81 o 
  11   6   4       37.70       83.16     80.21 o 
 -14   7   4     1145.33     1134.66     88.11 o 
 -13   7   4     3652.30     3514.65    147.19 o 
 -12   7   4     5604.31     5638.38    175.97 o 
 -11   7   4     9649.10     9259.89    218.02 o 
 -10   7   4     8760.82     9031.43    194.04 o 
  -9   7   4     7850.55     7771.37    176.67 o 
  -8   7   4     5124.22     5147.46    120.90 o 
  -7   7   4      735.62      893.40     77.07 o 
  -6   7   4        4.11        5.72     23.28 o 
  -5   7   4        6.92      -22.87     22.87 o 
  -4   7   4    10524.42    10986.53    463.67 o 
  -3   7   4     8173.04     7876.73    101.49 o 
  -2   7   4    16588.30    15914.11    267.74 o 
  -1   7   4    22489.10    22840.57    399.25 o 
   0   7   4    20262.50    20380.09    291.74 o 
   1   7   4    17806.74    18184.00    247.37 o 
   2   7   4    11982.81    11700.69    201.08 o 
   3   7   4     4275.13     4209.60    107.98 o 
   4   7   4       18.42       30.35     28.64 o 
   5   7   4      188.28      198.85     42.86 o 
   6   7   4     2290.13     2246.79    172.62 o 
   7   7   4     3892.85     3869.23    107.40 o 
   8   7   4     5482.75     4482.20    415.83 o 
   9   7   4     6564.92     6736.55    253.88 o 
  10   7   4     5807.33     6008.36    214.55 o 
  11   7   4     4063.69     3880.13    184.43 o 
 -14   8   4     2196.96     2435.45    181.32 o 
 -13   8   4     1488.47     1550.59    100.61 o 
 -12   8   4      620.50      817.65    146.50 o 
 -11   8   4        1.32        2.57     40.89 o 
 -10   8   4     1857.86     1942.95    197.58 o 
  -9   8   4     3464.45     3620.11    111.36 o 
  -8   8   4     6332.37     6313.79    157.82 o 
  -7   8   4    10361.26    10511.12    225.73 o 
  -6   8   4    17935.39    18108.26    312.92 o 
  -5   8   4    16630.85    16454.83    275.69 o 
  -4   8   4    23807.27    23529.77    441.67 o 
  -3   8   4     9348.63     9233.50    182.43 o 
  -2   8   4     2122.25     2154.69     86.32 o 
  -1   8   4       24.61       20.62     24.93 o 
   0   8   4     1514.43     1645.87     44.48 o 
   1   8   4     3686.85     3475.06     60.16 o 
   2   8   4    11471.74    11505.78    203.63 o 
   3   8   4    16009.24    16241.21    296.12 o 
   4   8   4    11436.71    11389.57    206.36 o 
   5   8   4    16777.57    16944.82    296.69 o 
   6   8   4     9301.82     9537.66    245.70 o 
   7   8   4     5083.84     5134.80    152.89 o 
   8   8   4     3041.26     3268.47    115.75 o 
   9   8   4      878.88      878.35     79.29 o 
  10   8   4      123.90      127.88     65.25 o 
 -14   9   4      245.42      153.06     83.74 o 
 -13   9   4      278.56      238.72     69.91 o 
 -12   9   4      797.38      845.09     89.25 o 
 -11   9   4      847.90     1064.78    173.09 o 
 -10   9   4      519.97      495.13     55.27 o 
  -9   9   4      845.85      900.54    134.87 o 
  -8   9   4      159.48      125.73     33.08 o 
  -7   9   4      945.62     1108.26     65.58 o 
  -6   9   4      662.92      830.45     48.14 o 
  -5   9   4        2.04       15.19     30.47 o 
  -4   9   4      254.78      896.26    204.83 o 
  -3   9   4     1604.97     1942.88     67.14 o 
  -2   9   4     4075.45     4113.79    109.28 o 
  -1   9   4     3136.37     3443.23     89.15 o 
   0   9   4     3029.59     3068.22     73.32 o 
   1   9   4     3593.85     3430.86     69.51 o 
   2   9   4     1557.56     1614.73     54.26 o 
   3   9   4       19.11       21.33     24.76 o 
   4   9   4      120.29      119.47     37.84 o 
   5   9   4      304.84      244.47     44.60 o 
   6   9   4       69.45       80.48     35.67 o 
   7   9   4       43.21       35.81     42.92 o 
   8   9   4      364.87      384.42     70.95 o 
   9   9   4      628.14      684.09     88.84 o 
  10   9   4     1224.50     1119.07    175.00 o 
 -13  10   4      860.26      764.33    120.82 o 
 -12  10   4      152.22      153.12     91.25 o 
 -11  10   4       17.17      100.05     68.21 o 
 -10  10   4        2.85       78.45     66.28 o 
  -9  10   4     1392.36     1556.40     99.67 o 
  -8  10   4     2152.22     2406.17    113.06 o 
  -7  10   4     3154.46     3263.15    118.82 o 
  -6  10   4     7310.50     7466.73    132.94 o 
  -5  10   4     1801.57     1772.61     76.37 o 
  -4  10   4     2590.46     2605.70     89.08 o 
  -3  10   4     5377.30     5346.73    132.64 o 
  -2  10   4       19.26       -2.69     22.44 o 
  -1  10   4       82.02       82.50     35.05 o 
   0  10   4      742.59      750.17     44.02 o 
   1  10   4      226.06      251.60     49.30 o 
   2  10   4      274.95      275.27     33.93 o 
   3  10   4      155.10      183.41     16.95 o 
   4  10   4     4498.02     4441.25    141.58 o 
   5  10   4     5028.37     4945.02    120.16 o 
   6  10   4     2663.76     2668.92    102.94 o 
   7  10   4     2556.83     2593.43    104.08 o 
   8  10   4     1002.87     1146.86     76.99 o 
   9  10   4       34.63      114.33     56.40 o 
  10  10   4      181.78      117.40     67.00 o 
 -13  11   4     3098.71     3012.05    168.76 o 
 -12  11   4     6505.45     6521.27    212.41 o 
 -11  11   4     8418.75     8443.64    247.17 o 
 -10  11   4     8605.69     8947.03    226.49 o 
  -9  11   4     6604.66     6876.40    172.62 o 
  -8  11   4     3331.23     3476.74    112.15 o 
  -7  11   4     1413.07     1562.57     65.82 o 
  -6  11   4        2.47       17.90     22.97 o 
  -5  11   4      460.24      489.54     52.92 o 
  -4  11   4     1533.86     1753.51    119.46 o 
  -3  11   4     5864.12     5877.74    125.84 o 
  -2  11   4    11151.54    11002.69    239.68 o 
  -1  11   4    14376.29    14457.55    268.55 o 
   0  11   4    17175.16    17272.28    302.55 o 
   1  11   4    14957.99    14344.75    266.04 o 
   2  11   4    11865.09    11510.26    183.72 o 
   3  11   4     8537.87     8426.28    121.17 o 
   4  11   4     1215.09     1324.40     75.15 o 
   5  11   4       40.59       70.33     37.27 o 
   6  11   4     1189.58     1152.49    123.61 o 
   7  11   4     3091.04     2927.49    148.51 o 
   8  11   4     4265.95     4766.49    177.86 o 
   9  11   4     6366.23     6659.70    193.14 o 
 -12  12   4      387.17      362.81     87.29 o 
 -11  12   4       81.99       28.50     60.85 o 
 -10  12   4      137.85      130.14     54.46 o 
  -9  12   4      665.03      751.52     83.30 o 
  -8  12   4     4291.74     4132.57     98.30 o 
  -7  12   4    13048.52    13011.10    260.15 o 
  -6  12   4    12278.18    12299.02    245.34 o 
  -5  12   4    13188.33    13421.85    283.55 o 
  -4  12   4     3828.00     3965.67    129.24 o 
  -3  12   4    13223.11    13752.29    312.99 o 
  -2  12   4     1223.46     1659.07    236.18 o 
  -1  12   4      293.54      544.18    143.03 o 
   0  12   4      196.97      126.09     37.21 o 
   1  12   4     2372.78     2211.81     77.70 o 
   2  12   4     4516.49     4444.37     84.63 o 
   3  12   4     2641.22     2569.79     88.92 o 
   4  12   4    12889.28    12011.73    268.22 o 
   5  12   4     5122.99     5155.30    130.98 o 
   6  12   4     8268.16     8072.97    346.52 o 
   7  12   4     5599.72     5328.95    189.83 o 
   8  12   4     3734.81     4053.51    174.74 o 
   9  12   4     1090.31     1288.96    146.07 o 
 -12  13   4       85.17       18.03     64.42 o 
 -11  13   4       10.67      -33.65     60.78 o 
 -10  13   4       87.04       94.80     47.28 o 
  -9  13   4     1284.08     1188.86     82.36 o 
  -8  13   4     1094.23     1078.87     76.30 o 
  -7  13   4      105.33       93.45     50.39 o 
  -6  13   4       69.69       76.02     51.57 o 
  -5  13   4      770.80      919.42    113.20 o 
  -4  13   4      285.31      283.15     48.76 o 
  -3  13   4       25.96       40.42     49.77 o 
  -2  13   4     1004.35     1169.28     59.76 o 
  -1  13   4      404.83      384.11     60.05 o 
   0  13   4     1591.83     1605.41     53.03 o 
   1  13   4      798.37      994.78    133.90 o 
   2  13   4       41.21       53.31     20.76 o 
   3  13   4      727.13      719.31     37.91 o 
   4  13   4        2.25      -15.07     19.99 o 
   5  13   4        0.17        4.41     15.43 o 
   6  13   4       10.09       27.83     40.88 o 
   7  13   4      341.01      299.87     62.04 o 
   8  13   4      355.40      411.76     80.73 o 
 -11  14   4        7.25       83.18     83.21 o 
 -10  14   4      303.24      172.51     88.78 o 
  -9  14   4     1337.46     1332.32    103.29 o 
  -8  14   4      964.71     1057.06    111.12 o 
  -7  14   4     2051.25     2070.93    129.69 o 
  -6  14   4     2075.65     2177.04    124.07 o 
  -5  14   4     4003.57     4121.23    127.85 o 
  -4  14   4     3193.90     3280.98    134.37 o 
  -3  14   4     1795.01     2067.88    111.36 o 
  -2  14   4     1078.64     1212.99     73.27 o 
  -1  14   4      237.44      246.02     47.44 o 
   0  14   4      128.01      280.35     79.89 o 
   1  14   4      577.79      594.16    153.36 o 
   2  14   4     2682.39     2370.34    154.32 o 
   3  14   4     1171.14     1084.36     67.51 o 
   4  14   4     2199.31     2151.27     84.88 o 
   5  14   4     4961.09     4914.20    157.31 o 
   6  14   4     4055.24     4109.75    146.94 o 
   7  14   4     2225.49     2316.49    139.76 o 
   8  14   4     1165.05     1319.94    141.82 o 
 -11  15   4     4812.58     4962.51    203.96 o 
 -10  15   4     6226.74     5879.13    301.94 o 
  -9  15   4     5153.10     5237.06    209.08 o 
  -8  15   4     3951.89     3813.19    164.75 o 
  -7  15   4      835.37     1178.52    149.55 o 
  -6  15   4        6.45       10.51     47.58 o 
  -5  15   4      813.21      893.74    100.60 o 
  -4  15   4     4080.40     4314.60    212.98 o 
  -3  15   4     3950.72     4063.49    146.29 o 
  -2  15   4     3957.89     4234.10    161.27 o 
  -1  15   4    13150.13    13373.78    291.39 o 
   0  15   4    12889.52    13084.74    435.51 o 
   1  15   4     8991.32     8674.56    258.91 o 
   2  15   4     7412.37     7039.56    242.63 o 
   3  15   4     1669.56     1583.01     90.91 o 
   4  15   4      193.62      179.90     34.67 o 
   5  15   4       15.51      -15.13     43.91 o 
   6  15   4     1011.70      976.82     89.44 o 
   7  15   4     2997.08     2579.26    134.05 o 
 -10  16   4       71.10      149.65     66.49 o 
  -9  16   4     1045.58     1135.00    104.35 o 
  -8  16   4     1821.37     2189.45    138.15 o 
  -7  16   4     2729.26     2928.87    144.80 o 
  -6  16   4     5042.70     5043.50    227.88 o 
  -5  16   4     6405.45     6568.97    184.36 o 
  -4  16   4     3015.34     3275.26    129.47 o 
  -3  16   4     1439.08     1536.58    100.17 o 
  -2  16   4      421.65      452.47     62.36 o 
  -1  16   4      745.65      824.27    170.21 o 
   0  16   4        1.79       33.01     47.58 o 
   1  16   4      574.41      882.63     91.07 o 
   2  16   4     3153.93     2989.60     98.59 o 
   3  16   4     3071.52     2828.99    118.80 o 
   4  16   4     4192.73     4217.23    196.28 o 
   5  16   4     4163.79     4252.80    194.40 o 
   6  16   4     3899.22     4002.66    206.21 o 
  -9  17   4       25.69      -23.27     82.80 o 
  -8  17   4        5.05        5.09     46.43 o 
  -7  17   4      113.49      148.45     70.03 o 
  -6  17   4        0.45      -17.90     49.27 o 
  -5  17   4       33.03       85.79     57.41 o 
  -4  17   4       28.17       67.00     67.59 o 
  -3  17   4        0.71       63.89     56.44 o 
  -2  17   4       31.57       33.79     49.54 o 
  -1  17   4       39.73      -32.57     41.65 o 
   0  17   4        4.09       21.11     43.48 o 
   1  17   4       20.15       93.71     68.80 o 
   2  17   4       77.23      101.24     53.24 o 
   3  17   4        0.82       14.68     71.96 o 
   4  17   4        7.73       65.29     84.94 o 
   5  17   4       85.14       14.60     78.46 o 
  -8  18   4     1143.09     1300.72    114.26 o 
  -7  18   4     3645.97     3713.24    160.78 o 
  -6  18   4     2838.17     3111.92    158.09 o 
  -5  18   4     4120.24     4398.88    181.13 o 
  -4  18   4     2285.38     2641.75    132.12 o 
  -3  18   4     1682.05     1758.78     99.20 o 
  -2  18   4      323.28      332.96     90.22 o 
  -1  18   4      124.99      128.90     51.94 o 
   0  18   4       70.29       95.75     66.42 o 
   1  18   4       73.83       25.42     66.37 o 
   2  18   4     1491.17     1455.82    103.84 o 
   3  18   4     2749.84     2782.81    219.30 o 
   4  18   4     4108.66     4533.36    253.17 o 
  -6  19   4       15.24       15.47     63.21 o 
  -5  19   4      141.44       68.69     64.40 o 
  -4  19   4      749.03      731.54     92.63 o 
  -3  19   4     2983.69     3092.05    119.36 o 
  -2  19   4     4061.31     4167.74    198.61 o 
  -1  19   4     5775.03     5964.33    220.78 o 
   0  19   4     6205.96     5808.65    197.25 o 
   1  19   4     5951.79     6112.11    242.80 o 
   2  19   4     5518.45     5131.75    579.66 o 
  -3  20   4     1214.16     1345.54     82.64 o 
  -2  20   4      591.56      790.42    138.28 o 
  -1  20   4        3.30        5.61     70.80 o 
   0  20   4        2.42       65.88     74.82 o 
 -15   1   5     1406.26     1686.37    173.41 o 
 -14   1   5     1253.02     1341.26    175.85 o 
 -13   1   5      326.60      301.26     85.19 o 
 -12   1   5        4.30       92.73     64.46 o 
 -11   1   5      507.29      411.53     76.88 o 
 -10   1   5     2816.24     2673.12    110.56 o 
  -9   1   5     9176.29     8579.72    194.83 o 
  -8   1   5    13364.95    12645.44    243.77 o 
  -7   1   5    10250.40    10106.67    202.56 o 
  -6   1   5    19027.48    18982.46    302.62 o 
  -5   1   5    14773.91    14793.45    254.18 o 
  -4   1   5     2544.10     2375.49     65.25 o 
  -3   1   5     3753.46     4016.20     97.62 o 
  -2   1   5        1.75       -8.07     18.02 o 
  -1   1   5     2232.98     2320.36    115.46 o 
   0   1   5     4040.92     3988.16     51.57 o 
   1   1   5     6667.85     6443.74    108.41 o 
   2   1   5    16019.64    16443.20    187.50 o 
   3   1   5    17789.48    18379.27    229.79 o 
   4   1   5    10104.06    10618.16    130.32 o 
   5   1   5     9473.52    10004.03    123.20 o 
   6   1   5     5608.16     5650.82     82.74 o 
   7   1   5     1917.75     1969.61     56.36 o 
   8   1   5      506.92      530.84     50.74 o 
   9   1   5       26.12       14.58     34.11 o 
  10   1   5     1377.95     1450.71    112.49 o 
  11   1   5     1837.81     1979.20    192.27 o 
 -15   2   5     1649.73     1813.44    160.63 o 
 -14   2   5     5320.55     5160.59    187.05 o 
 -13   2   5     6307.15     6491.46    213.49 o 
 -12   2   5    10930.22    10660.52    296.79 o 
 -11   2   5    11849.68    11460.32    295.09 o 
 -10   2   5     9772.02     9163.05    220.69 o 
  -9   2   5     5334.33     5254.65    197.60 o 
  -8   2   5      147.82       90.19     45.48 o 
  -7   2   5      638.16      764.79     63.37 o 
  -6   2   5     5849.69     5985.46    112.07 o 
  -5   2   5     4768.01     4790.80    109.80 o 
  -4   2   5    10765.36    10574.34    159.51 o 
  -3   2   5    31785.64    31972.34    590.37 o 
  -2   2   5    23820.57    23420.09    393.82 o 
  -1   2   5    31063.73    31767.36    425.33 o 
   0   2   5    23495.79    23354.13    269.22 o 
   1   2   5     6411.22     5973.10    122.41 o 
   2   2   5     6124.17     6180.87     66.92 o 
   3   2   5     1351.17     1328.65     36.97 o 
   4   2   5     3423.84     3717.85     75.40 o 
   5   2   5     1266.18     1328.00     55.62 o 
   6   2   5     6361.01     6480.36    114.27 o 
   7   2   5     8657.35     8964.91    181.85 o 
   8   2   5    11570.94    11493.24    199.11 o 
   9   2   5    10330.08     9483.70    250.38 o 
  10   2   5     8756.17     8343.09    295.84 o 
  11   2   5     4854.81     4348.71    433.33 o 
 -15   3   5     1598.16     1710.47    124.58 o 
 -14   3   5       31.27       56.79     64.97 o 
 -13   3   5      109.09      109.37     64.42 o 
 -12   3   5       59.96       64.11     72.77 o 
 -11   3   5      421.70      581.38     96.69 o 
 -10   3   5     2528.81     2301.85    103.73 o 
  -9   3   5     2049.81     1768.04     87.80 o 
  -8   3   5     8035.25     7861.76    171.56 o 
  -7   3   5     6491.53     6096.47    133.09 o 
  -6   3   5     6376.23     6259.82    124.70 o 
  -5   3   5     4742.05     4903.00    104.51 o 
  -4   3   5     5961.27     6317.03    123.90 o 
  -3   3   5      563.65      583.92     44.21 o 
  -2   3   5      753.47      884.45     28.18 o 
  -1   3   5      910.07      980.40     27.59 o 
   0   3   5     3345.99     3411.55     80.16 o 
   1   3   5     4778.23     4566.32    196.27 o 
   2   3   5     5006.90     4796.15    102.48 o 
   3   3   5     3755.82     3762.72     71.35 o 
   4   3   5     5781.23     5993.06    108.53 o 
   5   3   5     6614.32     6856.48    113.69 o 
   6   3   5     2487.05     2361.92    195.35 o 
   7   3   5     2235.36     1993.31     43.54 o 
   8   3   5      149.41      143.42     33.34 o 
   9   3   5      220.94      294.61    125.95 o 
  10   3   5      716.46      478.15     87.06 o 
 -15   4   5      292.92      332.89    102.39 o 
 -14   4   5        2.89       24.69     49.55 o 
 -13   4   5       43.00       48.54     86.12 o 
 -12   4   5      264.62      335.47     93.37 o 
 -11   4   5      162.22      611.17    264.17 o 
 -10   4   5      246.23      235.84     62.23 o 
  -9   4   5      861.15     1011.41     65.59 o 
  -8   4   5      153.25      192.40     40.97 o 
  -7   4   5        0.03       40.10     39.29 o 
  -6   4   5      491.54      466.30     69.07 o 
  -5   4   5      546.30      619.79     79.29 o 
  -4   4   5      156.15      157.30     27.65 o 
  -3   4   5       41.02        3.20     17.90 o 
  -2   4   5     1548.13     1646.48     46.87 o 
  -1   4   5     3583.23     3492.46     42.98 o 
   0   4   5     1562.64     1536.92     55.28 o 
   1   4   5       20.19       41.88     25.62 o 
   2   4   5       22.13       53.13     22.57 o 
   3   4   5      142.05      148.96     23.68 o 
   4   4   5      671.49      810.67     54.42 o 
   5   4   5      459.76      478.26     50.46 o 
   6   4   5      364.88      369.62     45.90 o 
   7   4   5       88.77       85.64     40.68 o 
   8   4   5       39.40       22.18     34.53 o 
   9   4   5       17.89       -7.09     37.13 o 
  10   4   5      197.77      246.46     66.40 o 
 -15   5   5     1359.45     1408.94    121.98 o 
 -14   5   5      412.51      432.20     80.34 o 
 -13   5   5      269.24      260.54     63.90 o 
 -12   5   5       30.05        1.21     39.10 o 
 -11   5   5      743.18      933.10    127.91 o 
 -10   5   5     2981.56     2838.76    147.14 o 
  -9   5   5     5488.58     5367.80    161.07 o 
  -8   5   5    11694.25    11532.83    252.14 o 
  -7   5   5    14904.89    14581.61    288.03 o 
  -6   5   5    14656.97    14997.90    371.11 o 
  -5   5   5     5813.53     6097.45    180.55 o 
  -4   5   5     4444.90     4389.65    114.12 o 
  -3   5   5     1632.74     1583.47     79.16 o 
  -2   5   5      321.31      436.30     25.37 o 
  -1   5   5     4110.69     4243.73     77.30 o 
   0   5   5     2236.65     1983.57    114.12 o 
   1   5   5     8265.40     8330.22    146.24 o 
   2   5   5     4213.25     4145.89    102.86 o 
   3   5   5     4628.17     4647.84     83.99 o 
   4   5   5     8704.43     8914.32    171.06 o 
   5   5   5    18184.04    18271.21    357.71 o 
   6   5   5     9631.06     9644.79    203.79 o 
   7   5   5     3881.90     3981.20    117.15 o 
   8   5   5      386.56      395.84     55.81 o 
   9   5   5      107.11      108.34     49.14 o 
  10   5   5      923.95     1107.60    273.45 o 
 -14   6   5     3227.59     3473.69    162.84 o 
 -13   6   5     5100.01     5065.86    174.71 o 
 -12   6   5     7195.24     6965.37    226.91 o 
 -11   6   5     8126.64     8149.51    188.85 o 
 -10   6   5     8396.26     8319.95    197.32 o 
  -9   6   5     3989.22     3967.57    141.69 o 
  -8   6   5     2612.20     2464.90     87.93 o 
  -7   6   5       54.00       86.62     60.42 o 
  -6   6   5      923.76     1012.61     80.55 o 
  -5   6   5     9016.55     9041.98    196.20 o 
  -4   6   5    13129.45    13277.77    237.85 o 
  -3   6   5    20846.73    21279.66    332.01 o 
  -2   6   5    25459.46    25549.71    356.83 o 
  -1   6   5    27384.66    27670.10    390.67 o 
   0   6   5    22268.42    22497.68    265.98 o 
   1   6   5     8026.24     7893.05    189.94 o 
   2   6   5       96.17      117.16     23.70 o 
   3   6   5      552.60      665.27     48.94 o 
   4   6   5        7.00      -27.57     27.57 o 
   5   6   5      861.37      991.89     93.13 o 
   6   6   5     7971.43     8134.29    160.82 o 
   7   6   5     8204.73     8372.12    217.97 o 
   8   6   5     7468.52     7577.44    184.61 o 
   9   6   5     7796.03     7911.41    205.62 o 
  10   6   5     6777.16     6685.65    220.12 o 
 -14   7   5       88.15      197.03     64.47 o 
 -13   7   5      503.23      403.20     92.67 o 
 -12   7   5        9.20       56.44     47.28 o 
 -11   7   5      375.23      462.24     67.58 o 
 -10   7   5      288.66      455.14     62.87 o 
  -9   7   5     1684.72     1930.14    129.09 o 
  -8   7   5     7293.80     7271.84    234.59 o 
  -7   7   5     2439.94     2769.69    131.75 o 
  -6   7   5     9942.95     9820.56    226.79 o 
  -5   7   5     2602.82     2704.38    130.05 o 
  -4   7   5      160.13      165.28     58.34 o 
  -3   7   5      172.89      124.65     18.43 o 
  -2   7   5        1.88        1.03     17.87 o 
  -1   7   5      727.98      758.07     59.36 o 
   0   7   5      571.96      603.45     43.30 o 
   1   7   5      804.84      788.21    101.69 o 
   2   7   5     1016.91      827.89     62.50 o 
   3   7   5     3171.89     3433.74     95.40 o 
   4   7   5     2929.88     3022.30     79.87 o 
   5   7   5     5497.48     5160.13    154.74 o 
   6   7   5     1186.98     1346.38     69.10 o 
   7   7   5     1176.99     1515.87     78.05 o 
   8   7   5      411.63      394.68     71.38 o 
   9   7   5        6.05       28.68     47.33 o 
  10   7   5       25.03       65.22     56.75 o 
 -14   8   5      730.71      647.95    102.92 o 
 -13   8   5      913.72      892.04    163.45 o 
 -12   8   5     1109.42     1201.71     84.13 o 
 -11   8   5      960.89     1204.30    121.80 o 
 -10   8   5      874.08      842.33     70.16 o 
  -9   8   5       87.90       80.17     49.47 o 
  -8   8   5      270.02      170.51     55.26 o 
  -7   8   5     1820.37     2015.02    121.68 o 
  -6   8   5      108.30       67.79     28.46 o 
  -5   8   5       15.98      111.04     43.29 o 
  -4   8   5       98.96       75.18     13.48 o 
  -3   8   5     3398.72     3579.12    103.32 o 
  -2   8   5     6085.52     6007.01    101.57 o 
  -1   8   5     5506.87     5534.43     92.65 o 
   0   8   5     1208.87     1128.03     28.47 o 
   1   8   5     2370.55     2403.61    116.37 o 
   2   8   5      416.59      362.84     78.55 o 
   3   8   5      172.72      166.88     40.68 o 
   4   8   5      153.74      162.99     39.66 o 
   5   8   5     1671.23     1607.74     89.37 o 
   6   8   5      615.16      721.05     65.51 o 
   7   8   5     1443.16     1460.57     89.78 o 
   8   8   5     3121.85     3359.77    148.37 o 
   9   8   5     1073.64     1000.80    103.58 o 
 -14   9   5      540.17      820.43    107.46 o 
 -13   9   5       44.40       30.09     52.24 o 
 -12   9   5       37.29       61.81     60.92 o 
 -11   9   5      734.79      945.55     95.96 o 
 -10   9   5     2610.85     2926.07    109.31 o 
  -9   9   5     8408.91     8592.62    202.50 o 
  -8   9   5    13547.05    13861.72    271.50 o 
  -7   9   5    11146.26    10814.00    215.65 o 
  -6   9   5    14436.70    14292.04    227.80 o 
  -5   9   5     7651.96     7485.67    158.74 o 
  -4   9   5    13368.10    13217.67    249.03 o 
  -3   9   5     1135.93     1070.67     48.83 o 
  -2   9   5       16.33       -8.96     28.66 o 
  -1   9   5     1484.22     1607.80     54.77 o 
   0   9   5     6574.72     6535.92    110.72 o 
   1   9   5     9852.31     9344.01    309.60 o 
   2   9   5     8719.48     8768.17    165.50 o 
   3   9   5    23970.36    24221.26    446.19 o 
   4   9   5    14472.52    14777.61    291.53 o 
   5   9   5    10096.00    10405.28    206.11 o 
   6   9   5     5112.52     5405.83    149.76 o 
   7   9   5     1252.59     1470.29    161.11 o 
   8   9   5      230.34      318.21     79.14 o 
   9   9   5      259.88      254.35     92.02 o 
 -13  10   5     4977.69     4905.30    181.34 o 
 -12  10   5     6899.66     6848.43    251.47 o 
 -11  10   5     4025.06     4254.70    153.76 o 
 -10  10   5     3817.10     3958.79    146.50 o 
  -9  10   5     1541.19     1670.44     94.07 o 
  -8  10   5      176.66      165.98     45.11 o 
  -7  10   5       70.51       56.50     41.06 o 
  -6  10   5     1234.86     1166.43     89.82 o 
  -5  10   5     8863.01     8847.48    219.54 o 
  -4  10   5     4453.42     4516.34    122.72 o 
  -3  10   5    12842.30    12756.53    337.32 o 
  -2  10   5    10060.07    10318.21    213.57 o 
  -1  10   5    11254.79    11487.87    295.53 o 
   0  10   5     8605.97     8945.03    132.60 o 
   1  10   5     7904.61     7649.15    126.13 o 
   2  10   5     5597.82     5620.67    120.78 o 
   3  10   5       49.07       27.45     34.69 o 
   4  10   5     2174.24     2203.91     98.12 o 
   5  10   5     1595.27     1715.06     75.97 o 
   6  10   5     3201.99     3127.75    117.13 o 
   7  10   5     3367.70     3611.00    140.10 o 
   8  10   5     5879.79     5920.09    198.61 o 
   9  10   5     7647.95     7772.36    352.45 o 
 -13  11   5       20.95       29.66     54.56 o 
 -12  11   5       10.15       65.53     65.83 o 
 -11  11   5      304.11      245.45     79.75 o 
 -10  11   5       50.64      -26.38     49.05 o 
  -9  11   5      651.80      708.59     74.85 o 
  -8  11   5      795.13      766.66     60.51 o 
  -7  11   5     1718.47     1648.54    126.00 o 
  -6  11   5      781.86      836.43     74.85 o 
  -5  11   5     1858.08     2022.65    126.87 o 
  -4  11   5       16.92       -3.30     28.02 o 
  -3  11   5       15.36       -4.31     23.84 o 
  -2  11   5      332.63      316.07     43.58 o 
  -1  11   5      148.22       78.59     32.35 o 
   0  11   5      266.53      319.62     35.90 o 
   1  11   5      500.17      543.84     37.96 o 
   2  11   5     1468.85     1524.57     81.39 o 
   3  11   5      806.33      937.23    153.99 o 
   4  11   5      891.41      877.47    122.87 o 
   5  11   5      229.64      216.82     45.60 o 
   6  11   5      451.91      706.35     99.01 o 
   7  11   5      105.23      123.33     65.46 o 
   8  11   5      359.01      482.62     84.28 o 
 -12  12   5     1703.89     1979.40    146.58 o 
 -11  12   5     1850.18     1813.45    208.98 o 
 -10  12   5      705.50      912.67     93.46 o 
  -9  12   5      150.18      163.93     52.13 o 
  -8  12   5       30.44       43.69     32.10 o 
  -7  12   5       31.99       45.82     45.14 o 
  -6  12   5       40.23       14.43     48.18 o 
  -5  12   5     1361.92     1436.24     69.05 o 
  -4  12   5     1744.68     1782.97     79.40 o 
  -3  12   5      665.23      669.86     49.61 o 
  -2  12   5     2452.46     2618.45    156.35 o 
  -1  12   5     3986.22     4315.72    114.65 o 
   0  12   5     4458.53     4711.37    186.01 o 
   1  12   5     5690.14     6328.30    326.30 o 
   2  12   5      478.75      501.36    128.34 o 
   3  12   5      102.66       97.51     28.07 o 
   4  12   5      204.80      220.95     61.46 o 
   5  12   5      420.47      514.68     71.19 o 
   6  12   5      625.93      680.67     67.27 o 
   7  12   5      664.60      911.32    139.02 o 
   8  12   5     1174.98     1628.53    223.80 o 
 -12  13   5       60.76       91.95     86.05 o 
 -11  13   5      616.17      621.53    116.07 o 
 -10  13   5     3850.24     3827.44    223.51 o 
  -9  13   5     2992.29     3284.25    171.94 o 
  -8  13   5     5228.13     5443.80    204.09 o 
  -7  13   5     8211.84     8208.96    229.89 o 
  -6  13   5     7589.80     7543.92    186.90 o 
  -5  13   5     8051.55     8180.35    266.77 o 
  -4  13   5     5764.52     5802.48    267.23 o 
  -3  13   5      507.02      542.25     58.10 o 
  -2  13   5      692.16      867.03     75.00 o 
  -1  13   5      138.42      102.36     39.65 o 
   0  13   5     1146.17     1252.68    233.30 o 
   1  13   5     7599.07     7960.11    367.15 o 
   2  13   5     5980.74     5647.01    254.08 o 
   3  13   5    12829.94    11529.69    518.98 o 
   4  13   5     9405.66     9493.13    204.24 o 
   5  13   5     5601.06     5477.24    174.13 o 
   6  13   5     4589.38     4680.66    145.14 o 
   7  13   5     2562.90     2754.28    140.50 o 
 -11  14   5     3834.22     3646.30    210.08 o 
 -10  14   5     2273.56     2300.46    307.89 o 
  -9  14   5     1397.54     1619.86    112.81 o 
  -8  14   5      376.96      330.06     87.47 o 
  -7  14   5       14.92      119.71     62.80 o 
  -6  14   5      300.26      332.73     66.73 o 
  -5  14   5     1165.55     1517.61     95.89 o 
  -4  14   5     3128.76     3434.83    128.41 o 
  -3  14   5     6989.68     7009.80    332.15 o 
  -2  14   5     7775.06     7893.16    267.74 o 
  -1  14   5     6455.54     6380.67    276.12 o 
   0  14   5     6703.86     6444.35    191.20 o 
   1  14   5     3364.01     3486.37    269.67 o 
   2  14   5     1695.53     1559.37     61.93 o 
   3  14   5      276.79      190.56     72.03 o 
   4  14   5       13.52       17.35     38.82 o 
   5  14   5     1538.73     1610.59     96.23 o 
   6  14   5     2335.37     2479.08    116.42 o 
 -10  15   5       42.90       -8.52     52.69 o 
  -9  15   5       17.52        5.96     58.10 o 
  -8  15   5       12.97      100.09     72.48 o 
  -7  15   5       50.67       94.20     69.96 o 
  -6  15   5      360.38      258.76     70.39 o 
  -5  15   5       29.36       87.08     74.20 o 
  -4  15   5      132.31       96.18     53.83 o 
  -3  15   5        0.35       19.97     44.78 o 
  -2  15   5        2.43      -25.20     40.90 o 
  -1  15   5       67.19        6.61     42.35 o 
   0  15   5       51.44      100.79     60.15 o 
   1  15   5      130.29      144.67     63.35 o 
   2  15   5        8.25      -45.60     71.37 o 
   3  15   5      611.12      738.85    180.73 o 
   4  15   5        5.94       14.81     70.05 o 
   5  15   5       11.54        5.69     54.82 o 
   6  15   5       74.68       36.93     76.25 o 
  -9  16   5      902.44     1188.66    119.46 o 
  -8  16   5      161.65      152.69     83.45 o 
  -7  16   5        0.39      -26.33     53.50 o 
  -6  16   5      481.24      542.92    154.88 o 
  -5  16   5      784.83     1075.96    107.55 o 
  -4  16   5     1573.83     1928.90    112.04 o 
  -3  16   5     3322.68     3506.54    134.06 o 
  -2  16   5     7038.10     6968.04    241.59 o 
  -1  16   5     6857.09     7066.34    169.36 o 
   0  16   5     2164.02     2163.68    212.72 o 
   1  16   5     2053.45     2200.05    162.28 o 
   2  16   5       85.40       64.28    115.39 o 
   3  16   5        1.83       -5.00    102.74 o 
   4  16   5        1.14       61.39     75.84 o 
   5  16   5      739.18      853.51    106.54 o 
  -8  17   5     4149.58     4292.95    167.01 o 
  -7  17   5     7236.43     7469.10    258.52 o 
  -6  17   5     7994.81     8149.99    262.33 o 
  -5  17   5     4383.95     4827.39    179.76 o 
  -4  17   5     2073.88     2370.39    119.01 o 
  -3  17   5      521.43      469.87     78.71 o 
  -2  17   5       86.25       80.93     60.70 o 
  -1  17   5      250.56      204.74     59.87 o 
   0  17   5     2785.37     2805.14    153.26 o 
   1  17   5     3578.14     3578.78    238.50 o 
   2  17   5     5877.11     6174.55    581.71 o 
   3  17   5     5881.99     5858.97    395.08 o 
   4  17   5     6070.08     6138.21    420.04 o 
  -7  18   5        2.05      -27.89     54.29 o 
  -6  18   5       35.37       98.68     95.92 o 
  -5  18   5     2340.20     2263.03    195.05 o 
  -4  18   5     2241.09     2315.04    109.47 o 
  -3  18   5     2590.73     2670.55    125.54 o 
  -2  18   5     2129.73     2330.25    130.52 o 
  -1  18   5     2903.42     2589.70    313.67 o 
   0  18   5     2222.59     2212.72    268.45 o 
   1  18   5     1720.39     1340.63    159.16 o 
   2  18   5      272.65      120.41     83.11 o 
  -5  19   5      183.98      159.16    103.71 o 
  -4  19   5       53.53       53.10     50.98 o 
  -3  19   5        0.48       43.79     54.01 o 
  -2  19   5       38.43        9.39     45.58 o 
  -1  19   5        4.31      -61.21     61.21 o 
   0  19   5       25.97      147.97     84.23 o 
 -15   0   6      646.23      503.94    134.77 o 
 -14   0   6        2.12       -4.70     95.86 o 
 -13   0   6      808.66      756.08    153.44 o 
 -12   0   6     2279.25     2099.95    277.76 o 
 -11   0   6     4590.51     4808.43    252.06 o 
 -10   0   6     2999.02     3031.42    187.02 o 
  -9   0   6    12350.56    12273.29    448.22 o 
  -8   0   6    26085.42    26079.77    677.44 o 
  -7   0   6    24037.14    23693.78    692.05 o 
  -6   0   6     9088.31     8876.53    217.63 o 
  -5   0   6     2607.04     2522.34     88.88 o 
  -4   0   6     2597.68     2355.41    111.41 o 
  -3   0   6      101.96      203.32     77.01 o 
  -2   0   6      798.41      904.75     57.20 o 
  -1   0   6     3103.81     3091.04     84.04 o 
   0   0   6    14199.14    14135.68    291.42 o 
   1   0   6    31275.35    31972.22    563.90 o 
   2   0   6    22213.66    22647.46    392.07 o 
   3   0   6    31747.66    32851.65    593.80 o 
   4   0   6    13852.64    14154.44    311.11 o 
   5   0   6     7941.89     7963.73    174.71 o 
   6   0   6     4120.04     3899.61    129.70 o 
   7   0   6      385.85      306.49     66.99 o 
   8   0   6     1060.51      995.15    107.51 o 
   9   0   6     4453.48     4209.06    356.32 o 
 -15   1   6     3502.55     3465.97    267.65 o 
 -14   1   6     2801.26     2610.92    149.84 o 
 -13   1   6     2828.44     2714.37    200.09 o 
 -12   1   6     2484.46     2240.81    114.96 o 
 -11   1   6     2531.05     2336.26    116.49 o 
 -10   1   6      992.39     1088.55     81.39 o 
  -9   1   6      877.20      861.74     80.86 o 
  -8   1   6     1334.94     1388.27     74.11 o 
  -7   1   6     2815.72     2762.86     87.51 o 
  -6   1   6     5045.89     4888.31    100.19 o 
  -5   1   6     6416.87     6383.47    156.81 o 
  -4   1   6    13703.82    13723.85    212.39 o 
  -3   1   6    10327.03    10540.89    183.45 o 
  -2   1   6    10900.47    10955.04    186.08 o 
  -1   1   6     9431.08     9336.05    124.80 o 
   0   1   6     2898.45     2822.01     61.54 o 
   1   1   6       46.41       36.41     17.19 o 
   2   1   6      826.74      884.69     31.46 o 
   3   1   6     3230.47     3380.57     52.66 o 
   4   1   6     1071.27     1185.90     34.36 o 
   5   1   6     3563.22     3802.65     80.78 o 
   6   1   6     5489.97     5399.60    172.95 o 
   7   1   6     4836.98     4944.13    111.94 o 
   8   1   6     4533.96     4072.73    261.68 o 
   9   1   6     6265.11     6981.03    376.46 o 
 -15   2   6       13.00       38.69     65.33 o 
 -14   2   6      148.12      197.94     87.52 o 
 -13   2   6        2.33      -38.52     60.41 o 
 -12   2   6        0.57       -6.64     53.26 o 
 -11   2   6       29.61      -35.20     58.21 o 
 -10   2   6        3.84       43.42     51.72 o 
  -9   2   6      222.27      181.05     50.75 o 
  -8   2   6      639.62      516.14     71.66 o 
  -7   2   6     1407.65     1314.25     59.60 o 
  -6   2   6      136.53      157.28     34.78 o 
  -5   2   6      127.90       94.78     30.29 o 
  -4   2   6     2450.26     2549.91     65.67 o 
  -3   2   6        6.09      -27.93     27.93 o 
  -2   2   6      843.92      828.08     38.83 o 
  -1   2   6     2305.28     2469.83     52.50 o 
   0   2   6       48.07       33.44     16.06 o 
   1   2   6     1013.46      988.82     25.99 o 
   2   2   6       18.32       18.22     11.68 o 
   3   2   6      444.86      383.96     47.51 o 
   4   2   6      857.35      965.24     56.56 o 
   5   2   6        8.95       29.06     29.83 o 
   6   2   6      107.11       66.44     31.61 o 
   7   2   6       86.57       84.21     46.80 o 
   8   2   6        0.66       50.58     40.26 o 
   9   2   6       54.03      -19.19     83.50 o 
 -15   3   6     2446.50     2360.39    420.02 o 
 -14   3   6     2733.74     2806.41    162.58 o 
 -13   3   6     4314.80     3922.64    227.04 o 
 -12   3   6     3688.47     3594.22    170.16 o 
 -11   3   6     3387.17     3293.49    137.10 o 
 -10   3   6      888.74      832.31     87.45 o 
  -9   3   6      129.47      153.07     51.01 o 
  -8   3   6      675.61      648.88     65.92 o 
  -7   3   6     1352.71     1506.29     62.88 o 
  -6   3   6     4737.48     4953.86    121.11 o 
  -5   3   6     5511.76     5425.53    127.65 o 
  -4   3   6     9144.67     9118.85    174.88 o 
  -3   3   6     7928.28     8126.66    148.72 o 
  -2   3   6    13641.09    13685.32    198.41 o 
  -1   3   6    10705.59    10569.34    143.39 o 
   0   3   6     6790.70     6733.11     82.45 o 
   1   3   6     1782.31     1855.66     87.86 o 
   2   3   6      111.03       59.61     33.85 o 
   3   3   6     2373.46     2482.17     74.76 o 
   4   3   6     2605.89     2743.26     90.42 o 
   5   3   6     6307.52     6201.49    134.63 o 
   6   3   6     4652.26     5034.48    121.71 o 
   7   3   6     6311.11     6820.91    166.67 o 
   8   3   6     4931.61     5231.50    264.03 o 
   9   3   6     3247.68     3015.41    138.23 o 
 -15   4   6      320.93      305.09    125.59 o 
 -14   4   6       35.19      -16.58     56.13 o 
 -13   4   6      236.12      221.64     76.56 o 
 -12   4   6     1702.38     1696.10    113.96 o 
 -11   4   6     4592.14     4580.74    184.53 o 
 -10   4   6    11651.82    10881.81    244.13 o 
  -9   4   6    18478.02    17908.05    367.02 o 
  -8   4   6     7598.03     7440.61    172.92 o 
  -7   4   6    12192.55    12186.85    250.01 o 
  -6   4   6     6154.02     6069.50    154.78 o 
  -5   4   6     1355.37     1359.46     77.53 o 
  -4   4   6      624.66      742.83     45.84 o 
  -3   4   6      104.12       84.85     27.31 o 
  -2   4   6     2384.17     2437.39     58.05 o 
  -1   4   6     6234.88     6186.11     96.18 o 
   0   4   6    11124.04    10906.12    120.54 o 
   1   4   6    11480.38    11475.20    256.70 o 
   2   4   6    13850.74    13975.14    295.29 o 
   3   4   6     9540.90     9518.21    186.86 o 
   4   4   6    15381.70    15666.48    271.92 o 
   5   4   6     6543.54     6787.65    152.20 o 
   6   4   6     1343.29     1468.12    109.39 o 
   7   4   6        2.93       17.26     42.55 o 
   8   4   6      721.40     1056.11    165.48 o 
   9   4   6     2113.67     2091.85    114.04 o 
 -14   5   6     1669.15     1876.19    126.42 o 
 -13   5   6     2283.08     2614.88    160.52 o 
 -12   5   6     1881.37     2096.33    135.08 o 
 -11   5   6      752.22      990.18    107.75 o 
 -10   5   6      416.41      427.43     66.78 o 
  -9   5   6      172.99      143.56     77.85 o 
  -8   5   6      258.37      244.18     61.31 o 
  -7   5   6     1368.84     1544.05    135.62 o 
  -6   5   6      791.72      886.37     81.03 o 
  -5   5   6     2374.46     2607.76     89.56 o 
  -4   5   6     2115.58     2130.45     69.95 o 
  -3   5   6     3166.99     3158.47     67.93 o 
  -2   5   6     5483.18     5644.78    102.91 o 
  -1   5   6     7206.54     7429.61    120.62 o 
   0   5   6      914.08     1000.65     53.36 o 
   1   5   6     1640.19     1659.59     79.84 o 
   2   5   6        0.83       35.47     48.65 o 
   3   5   6      372.70      472.94     51.64 o 
   4   5   6       43.73       73.44     33.39 o 
   5   5   6     2872.62     2963.63     87.40 o 
   6   5   6     3235.72     3590.57    128.29 o 
   7   5   6     2932.56     3205.83    110.11 o 
   8   5   6     2695.25     3172.85    169.19 o 
   9   5   6     1373.74     1543.29    122.60 o 
 -14   6   6      145.95       78.70     62.91 o 
 -13   6   6        2.66        3.14     46.11 o 
 -12   6   6      107.52      160.55     55.47 o 
 -11   6   6      122.77      186.65     73.06 o 
 -10   6   6     1071.44     1189.17    146.14 o 
  -9   6   6     1349.38     1476.48     85.89 o 
  -8   6   6     1723.53     1924.38    373.95 o 
  -7   6   6      868.33     1046.43     70.19 o 
  -6   6   6      310.30      348.83     47.97 o 
  -5   6   6       97.38       56.13     43.92 o 
  -4   6   6      291.06      458.69     84.64 o 
  -3   6   6        7.21       22.19     18.39 o 
  -2   6   6      868.00      969.39     61.92 o 
  -1   6   6     2370.84     2355.83     43.61 o 
   0   6   6     2185.43     2214.65     74.83 o 
   1   6   6     1269.77     1175.22     96.45 o 
   2   6   6     1809.51     1824.15     93.85 o 
   3   6   6      545.07     1018.28    160.79 o 
   4   6   6      245.03      144.61    120.09 o 
   5   6   6     1015.55     1062.55     64.22 o 
   6   6   6       19.55       37.69     52.68 o 
   7   6   6       45.54       38.66     50.07 o 
   8   6   6       91.22      105.57     53.81 o 
   9   6   6      270.19      142.36     59.68 o 
 -14   7   6     4006.11     4206.00    218.61 o 
 -13   7   6     5615.30     5531.23    195.25 o 
 -12   7   6     3680.02     3563.17    124.74 o 
 -11   7   6     2755.43     2461.94    192.27 o 
 -10   7   6     1938.86     2046.60    151.32 o 
  -9   7   6       17.45       49.03     68.38 o 
  -8   7   6      896.44      768.10     97.24 o 
  -7   7   6      749.46      744.67     88.65 o 
  -6   7   6     7479.62     7524.05    244.50 o 
  -5   7   6     5745.62     5742.92    145.12 o 
  -4   7   6    10328.34    10209.45    163.85 o 
  -3   7   6    15302.20    15282.28    202.48 o 
  -2   7   6    20558.06    20495.71    294.39 o 
  -1   7   6    12611.26    13006.05    165.06 o 
   0   7   6     8050.60     7760.45    161.26 o 
   1   7   6     1103.30     1264.64     84.81 o 
   2   7   6      204.77      205.46     68.03 o 
   3   7   6     1519.68     1701.26     80.25 o 
   4   7   6     2797.85     3084.45    122.25 o 
   5   7   6     4465.56     4629.15    164.96 o 
   6   7   6     7472.19     7715.80    204.60 o 
   7   7   6     9061.83     9391.63    236.15 o 
   8   7   6     7556.39     7465.09    224.16 o 
 -14   8   6       26.86      204.44     64.47 o 
 -13   8   6       31.51       29.63     66.36 o 
 -12   8   6     1689.25     1532.01    159.20 o 
 -11   8   6     3717.01     3787.55    178.70 o 
 -10   8   6     6016.12     6109.37    163.64 o 
  -9   8   6    10360.15    10048.15    267.74 o 
  -8   8   6    10041.55     9989.67    362.45 o 
  -7   8   6     8608.64     8805.77    231.50 o 
  -6   8   6    12268.79    12705.99    294.91 o 
  -5   8   6     2186.18     2439.22     86.75 o 
  -4   8   6      471.06      542.80     85.47 o 
  -3   8   6      346.11      398.21     24.97 o 
  -2   8   6     2334.63     2475.25     59.30 o 
  -1   8   6     2024.09     2034.23     45.15 o 
   0   8   6     7530.62     7456.90    246.44 o 
   1   8   6    12523.83    12057.53    314.76 o 
   2   8   6    15306.03    14906.37    426.42 o 
   3   8   6    19060.80    18860.21    419.71 o 
   4   8   6     8642.43     8528.58    215.65 o 
   5   8   6     6121.74     6176.73    157.38 o 
   6   8   6     1278.89     1495.65    133.84 o 
   7   8   6      220.97      575.61    206.33 o 
   8   8   6      543.64      432.77     83.13 o 
 -13   9   6      925.67     1097.34    126.57 o 
 -12   9   6     1440.19     1388.81    147.03 o 
 -11   9   6      437.53      645.21    140.90 o 
 -10   9   6       22.95      -13.08     48.86 o 
  -9   9   6        0.53      -19.08     36.38 o 
  -8   9   6      499.50      550.00    105.71 o 
  -7   9   6      239.58      182.43     43.17 o 
  -6   9   6     1379.22     1279.78    151.03 o 
  -5   9   6     1304.91      872.91    126.49 o 
  -4   9   6     2818.97     2846.61    104.59 o 
  -3   9   6     1847.79     2023.99     78.72 o 
  -2   9   6      125.40      128.00     24.83 o 
  -1   9   6      785.60      808.29     36.53 o 
   0   9   6     2681.56     2820.76    146.84 o 
   1   9   6      750.72      822.30     78.17 o 
   2   9   6      376.71      260.50     79.40 o 
   3   9   6      677.96      763.75     74.66 o 
   4   9   6     1109.93     1016.11    169.41 o 
   5   9   6     2411.65     2538.38     93.22 o 
   6   9   6     1885.28     2056.80    130.82 o 
   7   9   6      686.37      650.66    173.41 o 
   8   9   6     1873.01     2029.49    128.15 o 
 -13  10   6      200.79      115.84     78.81 o 
 -12  10   6        8.45       10.03     43.49 o 
 -11  10   6      294.78      293.34     92.73 o 
 -10  10   6      203.72      154.41     64.11 o 
  -9  10   6      733.74     1071.89    127.02 o 
  -8  10   6     4867.45     4862.90    136.10 o 
  -7  10   6     1941.03     1968.54    171.04 o 
  -6  10   6     1119.06      834.52    122.49 o 
  -5  10   6     2385.83     2487.07     87.81 o 
  -4  10   6       81.08      137.44     32.73 o 
  -3  10   6       86.94       64.90     28.78 o 
  -2  10   6      224.42      254.60     32.76 o 
  -1  10   6     1404.18     1375.72     48.04 o 
   0  10   6     2434.78     2281.72    171.48 o 
   1  10   6     1082.58     1332.65    119.02 o 
   2  10   6     3508.46     3394.92    181.50 o 
   3  10   6     1634.46     1894.99    100.55 o 
   4  10   6      948.94     1134.12     84.76 o 
   5  10   6      598.35      597.76     65.25 o 
   6  10   6      367.26      269.85     63.40 o 
   7  10   6        6.32      -63.58     63.58 o 
 -12  11   6     2943.08     3352.54    163.00 o 
 -11  11   6     2325.67     2231.78    145.42 o 
 -10  11   6      864.99     1031.86     69.52 o 
  -9  11   6     1026.45     1052.70     77.09 o 
  -8  11   6        2.40       36.99     48.76 o 
  -7  11   6     2226.53     2478.62    123.38 o 
  -6  11   6     5577.85     5479.48    178.15 o 
  -5  11   6     7215.33     7469.49    186.90 o 
  -4  11   6    13843.46    14216.80    301.09 o 
  -3  11   6    11249.44    11688.28    270.34 o 
  -2  11   6     9715.51     9763.38    179.88 o 
  -1  11   6     7052.22     6978.31    252.01 o 
   0  11   6     4091.52     4038.81     94.20 o 
   1  11   6      266.12      402.69    103.20 o 
   2  11   6      195.52      116.63     76.96 o 
   3  11   6      741.13      731.70     51.86 o 
   4  11   6     3018.83     2918.77    121.39 o 
   5  11   6     3672.56     3826.65    147.59 o 
   6  11   6     3120.40     3349.30    138.94 o 
   7  11   6     4663.70     4736.41    270.62 o 
 -12  12   6     1139.87     1166.20    143.60 o 
 -11  12   6     1302.65     1434.46    144.26 o 
 -10  12   6     3084.97     3452.85    184.10 o 
  -9  12   6     4207.24     4290.26    192.40 o 
  -8  12   6     5830.93     6316.95    252.57 o 
  -7  12   6     5845.62     5785.77    227.80 o 
  -6  12   6     2199.80     2322.34    232.69 o 
  -5  12   6     3860.42     3765.27    184.32 o 
  -4  12   6      490.80      581.59     51.49 o 
  -3  12   6       17.25       77.07     32.00 o 
  -2  12   6     1106.96     1141.80     49.01 o 
  -1  12   6     4436.98     4317.88    139.92 o 
   0  12   6     5440.82     5739.53    148.48 o 
   1  12   6     3088.06     3157.54    157.11 o 
   2  12   6    10528.97     9994.91    317.99 o 
   3  12   6     6239.61     5946.47    234.12 o 
   4  12   6     4560.58     4508.54    132.35 o 
   5  12   6     2408.79     2917.14    122.70 o 
   6  12   6      638.00      688.10     83.86 o 
 -11  13   6      178.69      169.30     90.81 o 
 -10  13   6       99.16      228.85    130.51 o 
  -9  13   6        1.22       22.20     87.15 o 
  -8  13   6      131.75      137.53     59.71 o 
  -7  13   6        7.53       39.76     55.00 o 
  -6  13   6       43.33       75.71     46.20 o 
  -5  13   6       32.84      -32.22     47.13 o 
  -4  13   6      897.95     1121.72    183.49 o 
  -3  13   6      519.26      635.21     58.00 o 
  -2  13   6      779.26      953.35     57.97 o 
  -1  13   6      266.47      412.81     46.39 o 
   0  13   6      150.69      158.17     37.23 o 
   1  13   6       79.14      102.99     65.97 o 
   2  13   6      246.34      217.50     77.33 o 
   3  13   6        7.10       96.01     74.45 o 
   4  13   6        2.17        3.87     69.28 o 
   5  13   6      113.82       88.45     71.14 o 
   6  13   6      464.41      319.45     62.55 o 
 -10  14   6     1836.81     1896.76    252.80 o 
  -9  14   6     2379.05     2310.67    150.84 o 
  -8  14   6     2057.19     2088.11    182.60 o 
  -7  14   6     2623.58     2646.07    155.23 o 
  -6  14   6     2026.74     2179.85    115.40 o 
  -5  14   6      666.04      666.73     81.65 o 
  -4  14   6       17.23        3.57     37.98 o 
  -3  14   6      295.06      392.66    101.20 o 
  -2  14   6      184.94      186.14     55.30 o 
  -1  14   6     1710.28     2073.07    155.29 o 
   0  14   6     1754.44     1549.53    190.23 o 
   1  14   6     2764.44     2574.99    154.58 o 
   2  14   6     2067.36     2220.44    148.04 o 
   3  14   6     2692.17     2977.22    173.84 o 
   4  14   6     1858.87     1839.80    181.24 o 
   5  14   6     1349.78     1556.74    306.00 o 
 -10  15   6      586.39      711.61    185.86 o 
  -9  15   6       68.69      192.77     88.63 o 
  -8  15   6      363.46      279.80     96.35 o 
  -7  15   6       80.73      -23.47     55.86 o 
  -6  15   6     3646.28     3450.54    229.88 o 
  -5  15   6     3330.78     3414.63    175.93 o 
  -4  15   6     7275.64     7758.31    299.39 o 
  -3  15   6    10900.13    11212.09    269.57 o 
  -2  15   6    10149.83    10906.98    575.01 o 
  -1  15   6     4961.92     5363.75    283.54 o 
   0  15   6     3929.23     4025.00    306.96 o 
   1  15   6       96.02       94.59    123.34 o 
   2  15   6        6.55       70.87    121.75 o 
   3  15   6      532.17      457.35    124.99 o 
   4  15   6     1564.71     1385.39    178.47 o 
  -8  16   6     2558.84     2719.18    157.85 o 
  -7  16   6     2719.36     2816.95    208.54 o 
  -6  16   6     2884.54     3036.50    170.80 o 
  -5  16   6      773.30      704.99     73.68 o 
  -4  16   6      116.20      119.51     51.04 o 
  -3  16   6       69.77      107.93     59.59 o 
  -2  16   6      498.07      276.04     53.28 o 
  -1  16   6     1454.58     1593.84    106.66 o 
   0  16   6     4026.85     3925.26    385.58 o 
   1  16   6     3232.59     3323.21    238.14 o 
   2  16   6     3103.64     3695.32    315.04 o 
   3  16   6     2643.31     2911.82    298.88 o 
  -7  17   6        5.96       49.65     75.34 o 
  -6  17   6       93.08       73.74     58.51 o 
  -5  17   6       67.36      104.21     56.31 o 
  -4  17   6        1.60      -42.43     51.47 o 
  -3  17   6        7.83      -39.49     44.24 o 
  -2  17   6       58.55       83.28     50.48 o 
  -1  17   6       17.89       41.19     84.94 o 
   0  17   6       28.45      -25.07     69.72 o 
   1  17   6        8.83      128.74     84.36 o 
   2  17   6        0.45       26.32     72.65 o 
  -5  18   6     1407.02     1622.41    194.30 o 
  -4  18   6       96.77      146.72     73.28 o 
  -3  18   6        2.40      -71.59     77.78 o 
  -2  18   6      621.78      691.63    112.41 o 
  -1  18   6     1513.25     1431.43    233.09 o 
 -14   1   7      480.18      267.61     96.70 o 
 -13   1   7     1771.48     1812.11    120.94 o 
 -12   1   7     2246.21     2180.88    140.42 o 
 -11   1   7     1785.90     1904.55    128.65 o 
 -10   1   7     5115.87     5559.62    182.77 o 
  -9   1   7     2987.77     3202.15    116.96 o 
  -8   1   7     6821.64     6783.35    175.22 o 
  -7   1   7     5584.52     5536.39    150.58 o 
  -6   1   7      556.59      617.07     71.86 o 
  -5   1   7      174.10      303.34    104.02 o 
  -4   1   7     1040.83     1189.45    131.51 o 
  -3   1   7     1086.26     1126.04    119.66 o 
  -2   1   7     1812.26     1861.86     67.38 o 
  -1   1   7     4824.59     4894.36     71.46 o 
   0   1   7     7643.01     7619.03    108.17 o 
   1   1   7    10370.54    10359.00    133.57 o 
   2   1   7     9714.34     9557.56    118.22 o 
   3   1   7     4112.71     3967.62     78.20 o 
   4   1   7     2698.97     2297.59     93.49 o 
   5   1   7      628.16      784.15     90.07 o 
   6   1   7       54.73       -1.57     40.51 o 
   7   1   7      581.54      861.62    267.99 o 
   8   1   7     1939.68     2184.37    630.19 o 
 -14   2   7     4551.05     4643.54    229.20 o 
 -13   2   7     3289.95     3420.64    183.20 o 
 -12   2   7     2197.65     2277.95    212.83 o 
 -11   2   7      522.29      625.32     90.56 o 
 -10   2   7       22.66       45.35     55.43 o 
  -9   2   7      465.98      387.55     60.59 o 
  -8   2   7     2656.70     2621.90    121.24 o 
  -7   2   7     5209.54     5094.30    117.64 o 
  -6   2   7    13693.82    13666.54    276.86 o 
  -5   2   7    17692.38    17314.19    370.22 o 
  -4   2   7    17814.59    17838.28    342.17 o 
  -3   2   7    17617.69    17690.93    345.81 o 
  -2   2   7    10714.77    10610.49    159.37 o 
  -1   2   7     3401.14     3490.83     68.28 o 
   0   2   7     1367.06     1383.15     35.82 o 
   1   2   7       14.35       10.63     13.96 o 
   2   2   7     7894.04     7528.93    166.88 o 
   3   2   7     6646.03     6634.33    195.33 o 
   4   2   7     8663.31     8779.42    232.60 o 
   5   2   7     8732.22     8877.52    226.44 o 
   6   2   7     8244.05     8649.28    313.97 o 
   7   2   7     7228.20     7384.26    280.05 o 
   8   2   7     7910.89     8346.62    303.12 o 
 -14   3   7      161.66      388.85     87.11 o 
 -13   3   7      296.45      359.56     78.04 o 
 -12   3   7     2128.05     2287.16    132.23 o 
 -11   3   7     3483.02     3338.79    142.90 o 
 -10   3   7     4304.10     4379.87    215.80 o 
  -9   3   7     5643.79     5503.76    157.87 o 
  -8   3   7     2448.99     2333.64     92.02 o 
  -7   3   7     1133.38     1167.01     67.03 o 
  -6   3   7      786.07      877.26     67.60 o 
  -5   3   7      531.52      572.70     86.10 o 
  -4   3   7      476.43      623.82    112.18 o 
  -3   3   7     1434.73     1484.22     73.07 o 
  -2   3   7     2347.17     2302.52     57.55 o 
  -1   3   7     3781.56     3784.44     57.54 o 
   0   3   7     9208.59     9286.00    114.08 o 
   1   3   7     4342.90     4411.22     86.09 o 
   2   3   7    11204.08    11345.37    249.74 o 
   3   3   7     3961.37     3977.02    132.15 o 
   4   3   7     1238.97     1477.18     65.34 o 
   5   3   7      227.64      182.22     53.59 o 
   6   3   7      136.19       64.87     98.56 o 
   7   3   7      724.80      626.00     67.05 o 
   8   3   7     1269.80     1407.93    137.20 o 
 -14   4   7      361.43      358.28    106.92 o 
 -13   4   7       35.53       25.19     79.84 o 
 -12   4   7       12.30      138.01     73.47 o 
 -11   4   7      111.71      158.12     58.06 o 
 -10   4   7      187.57      180.96     59.42 o 
  -9   4   7        2.58       43.16     58.43 o 
  -8   4   7       80.49       20.03     38.96 o 
  -7   4   7      386.45      483.11     89.67 o 
  -6   4   7     1860.28     1828.16    101.38 o 
  -5   4   7      324.44      290.47     49.19 o 
  -4   4   7      104.95      138.08     42.73 o 
  -3   4   7      444.09      732.22    121.98 o 
  -2   4   7      176.17      167.21     40.03 o 
  -1   4   7      278.22      294.60     58.30 o 
   0   4   7       86.86       80.46     11.73 o 
   1   4   7      546.46      657.90     41.32 o 
   2   4   7        2.17       25.83     34.17 o 
   3   4   7      202.38      175.71     58.81 o 
   4   4   7      132.38      164.25     48.36 o 
   5   4   7      631.63      573.73     77.22 o 
   6   4   7      279.62      270.23     71.54 o 
   7   4   7       88.06       41.02     48.19 o 
   8   4   7       94.23      117.36    108.03 o 
 -14   5   7      326.19      313.78     85.28 o 
 -13   5   7     1735.75     1681.19    131.19 o 
 -12   5   7     3172.57     3135.75    152.60 o 
 -11   5   7     3684.18     3621.84    151.61 o 
 -10   5   7     4545.75     4498.60    170.52 o 
  -9   5   7     9680.29     9337.03    344.30 o 
  -8   5   7     7718.84     7763.45    225.53 o 
  -7   5   7     5490.34     5580.96    151.79 o 
  -6   5   7      840.31      769.07     67.61 o 
  -5   5   7        8.18       34.40     35.72 o 
  -4   5   7      361.99      453.12     79.82 o 
  -3   5   7     3255.23     3403.96     75.21 o 
  -2   5   7     5069.60     5089.10     77.25 o 
  -1   5   7    13212.10    13076.98    192.45 o 
   0   5   7    16818.36    16196.35    299.07 o 
   1   5   7     8818.06     8688.37    193.67 o 
   2   5   7     7248.40     7373.04    202.26 o 
   3   5   7     5846.67     5757.90    184.79 o 
   4   5   7     2129.67     2220.40     79.33 o 
   5   5   7       26.29       11.32     55.01 o 
   6   5   7      195.44      176.47     64.42 o 
   7   5   7     1148.11     1319.40    240.55 o 
   8   5   7     1740.40     1819.09    494.44 o 
 -14   6   7     3318.56     3342.56    194.32 o 
 -13   6   7     2997.64     3115.67    287.48 o 
 -12   6   7     1347.56     1340.17    113.30 o 
 -11   6   7       75.05      125.92     69.28 o 
 -10   6   7       28.91       35.70     53.77 o 
  -9   6   7     1238.55     1348.38     96.21 o 
  -8   6   7     1207.35     1209.42    158.96 o 
  -7   6   7     6329.14     6304.35    184.73 o 
  -6   6   7     6672.66     6766.95    175.25 o 
  -5   6   7     9690.53     9767.99    234.69 o 
  -4   6   7    11219.69    11603.12    218.25 o 
  -3   6   7    10898.41    11034.84    229.94 o 
  -2   6   7    11454.03    11446.98    149.23 o 
  -1   6   7     7381.22     7134.48    132.46 o 
   0   6   7        7.72        2.32     30.50 o 
   1   6   7      768.38      797.36    170.51 o 
   2   6   7     2706.21     2771.14    160.30 o 
   3   6   7     2640.84     2761.20    100.73 o 
   4   6   7     8804.49     8665.03    224.13 o 
   5   6   7    10174.16    10621.36    300.35 o 
   6   6   7     6078.96     6875.12    275.52 o 
   7   6   7     5172.33     5401.19    201.72 o 
 -13   7   7      685.82      562.44     86.59 o 
 -12   7   7      349.79      231.65     88.60 o 
 -11   7   7      875.56      933.98    100.83 o 
 -10   7   7     1661.05     1704.63    113.68 o 
  -9   7   7      102.63      216.16     69.68 o 
  -8   7   7     1300.91     1313.59     97.64 o 
  -7   7   7     2641.07     2952.92    111.94 o 
  -6   7   7      108.07      157.90     66.99 o 
  -5   7   7      396.40      434.50     42.98 o 
  -4   7   7       37.44       74.44     25.16 o 
  -3   7   7      832.79      848.34     47.15 o 
  -2   7   7     2128.10     2139.96     51.76 o 
  -1   7   7     2969.78     3039.56     80.60 o 
   0   7   7     3407.63     3453.32     97.53 o 
   1   7   7     2280.30     2599.47    111.70 o 
   2   7   7     2027.94     1966.63    237.72 o 
   3   7   7      717.27      720.64     88.76 o 
   4   7   7      282.67      248.46     62.23 o 
   5   7   7       11.23       45.90     53.79 o 
   6   7   7      179.52      158.67     61.75 o 
   7   7   7      193.54      177.11     70.59 o 
 -13   8   7      427.81      494.98    175.63 o 
 -12   8   7      742.26      861.22    122.48 o 
 -11   8   7       92.46      102.45     58.89 o 
 -10   8   7      188.97      250.03     80.22 o 
  -9   8   7      207.13      472.14    237.87 o 
  -8   8   7      460.83      488.41    112.63 o 
  -7   8   7     1812.42     1707.64    166.03 o 
  -6   8   7      350.40      477.69    182.30 o 
  -5   8   7     2695.67     2428.41    179.81 o 
  -4   8   7     1593.83     1509.99     76.24 o 
  -3   8   7     1422.70     1409.51     83.62 o 
  -2   8   7       83.33       88.18     23.34 o 
  -1   8   7      498.33      458.69     37.35 o 
   0   8   7      104.04      149.83     37.79 o 
   1   8   7      236.15      281.95    104.85 o 
   2   8   7      113.44      125.53     95.47 o 
   3   8   7     1175.03      815.19    101.91 o 
   4   8   7      425.09      573.21    110.39 o 
   5   8   7      102.32       19.25     73.82 o 
   6   8   7     1038.99     1078.25     89.52 o 
   7   8   7     1084.47     1121.09    270.19 o 
 -13   9   7     1372.79     1405.73    132.83 o 
 -12   9   7     1580.62     1485.52    122.33 o 
 -11   9   7     5833.03     5336.27    226.91 o 
 -10   9   7     5468.45     5352.41    208.84 o 
  -9   9   7     7630.11     7189.41    265.18 o 
  -8   9   7     4331.09     4345.33    155.44 o 
  -7   9   7     4113.70     4002.63    139.01 o 
  -6   9   7     2284.03     2075.47    218.85 o 
  -5   9   7      157.30      134.45     27.03 o 
  -4   9   7     1005.53      825.10    113.00 o 
  -3   9   7     1606.53     1500.47     70.57 o 
  -2   9   7     4841.61     4569.31     67.34 o 
  -1   9   7     3472.47     3246.41     82.71 o 
   0   9   7     5827.09     5887.98    231.25 o 
   1   9   7    12903.92    12995.01    485.47 o 
   2   9   7    11989.68    11984.86    396.63 o 
   3   9   7     5648.05     5260.26    274.68 o 
   4   9   7     3857.44     3755.17    131.53 o 
   5   9   7      467.07      268.33     84.66 o 
   6   9   7      174.02      173.67     71.32 o 
 -12  10   7     1134.28      992.40    160.48 o 
 -11  10   7      434.13      231.25     60.26 o 
 -10  10   7      197.94       95.64     63.94 o 
  -9  10   7      354.64      349.25     70.40 o 
  -8  10   7     1149.47     1151.74    118.16 o 
  -7  10   7     5975.65     5652.45    319.10 o 
  -6  10   7     4962.98     5269.36    162.96 o 
  -5  10   7    11419.39    11553.74    276.27 o 
  -4  10   7     9655.59    10071.72    205.14 o 
  -3  10   7    11128.60    10897.33    228.80 o 
  -2  10   7     5017.27     5110.78    109.64 o 
  -1  10   7     2194.20     1953.08    139.24 o 
   0  10   7      120.76       18.77     85.65 o 
   1  10   7       42.21      110.27    103.36 o 
   2  10   7     2125.76     2025.68    151.45 o 
   3  10   7     3302.58     3766.28    197.92 o 
   4  10   7     4233.43     4243.64    219.92 o 
   5  10   7     4668.56     4756.86    234.40 o 
   6  10   7     5785.06     6056.54    221.75 o 
 -12  11   7      234.09      172.56    112.14 o 
 -11  11   7      190.20      171.98    102.80 o 
 -10  11   7      711.72      831.21    189.87 o 
  -9  11   7      542.06      927.70    208.74 o 
  -8  11   7      185.91      241.61     75.12 o 
  -7  11   7      415.35      382.09     62.12 o 
  -6  11   7       61.93       29.97     50.03 o 
  -5  11   7      372.08      456.29     53.38 o 
  -4  11   7       86.08       63.98     31.12 o 
  -3  11   7      324.42      373.33     46.06 o 
  -2  11   7      415.73      393.09     48.47 o 
  -1  11   7     1645.44     1610.19     50.37 o 
   0  11   7     1224.87     1391.28    131.88 o 
   1  11   7      888.14     1017.25    122.45 o 
   2  11   7      854.24     1053.04    376.85 o 
   3  11   7      410.65      335.44    110.39 o 
   4  11   7      504.07      685.72    121.23 o 
   5  11   7       53.64       -2.56     52.88 o 
 -11  12   7       56.19       69.62     80.02 o 
 -10  12   7       11.74       70.47     75.42 o 
  -9  12   7       31.31       66.84     61.53 o 
  -8  12   7      151.41      120.47     58.85 o 
  -7  12   7     2505.24     2534.19    132.95 o 
  -6  12   7     2701.72     2840.05    121.61 o 
  -5  12   7     2871.54     3059.11    112.19 o 
  -4  12   7     1666.30     1780.54    161.70 o 
  -3  12   7     1138.46     1082.40     53.86 o 
  -2  12   7     1027.67     1079.57     64.22 o 
  -1  12   7      959.01      908.31     55.08 o 
   0  12   7        6.03       49.26     88.31 o 
   1  12   7      289.74      190.09     88.96 o 
   2  12   7      424.04      569.74    116.00 o 
   3  12   7      536.69      751.04    187.40 o 
   4  12   7      837.53      906.35    135.56 o 
   5  12   7     1018.99     1102.46    210.50 o 
 -10  13   7     5055.68     5359.09    337.97 o 
  -9  13   7     5720.03     5703.16    222.32 o 
  -8  13   7     3834.47     3988.21    161.12 o 
  -7  13   7     3482.85     3480.16    157.27 o 
  -6  13   7      714.51      943.45    144.21 o 
  -5  13   7       89.17      131.39     51.55 o 
  -4  13   7      757.22      783.91     75.74 o 
  -3  13   7     2371.81     2284.05     92.75 o 
  -2  13   7     3949.75     3996.28    114.88 o 
  -1  13   7     5885.19     5595.31    489.81 o 
   0  13   7     4084.16     4314.66    382.50 o 
   1  13   7     7489.70     7984.13    459.00 o 
   2  13   7     5976.10     6194.27    300.49 o 
   3  13   7     3374.00     3152.96    221.61 o 
   4  13   7     2934.86     2551.38    345.54 o 
  -9  14   7      680.55      546.21    139.80 o 
  -8  14   7     1449.32     1401.50    197.12 o 
  -7  14   7     1075.44     1183.23    110.14 o 
  -6  14   7     2063.31     2235.72    112.42 o 
  -5  14   7     4371.25     4746.07    182.04 o 
  -4  14   7     6285.64     6798.56    309.17 o 
  -3  14   7     2768.06     3231.43    108.11 o 
  -2  14   7     1704.74     1635.27    129.24 o 
  -1  14   7      712.25      705.28    131.80 o 
   0  14   7       14.78      -56.05    140.68 o 
   1  14   7        2.74       14.82     84.20 o 
   2  14   7      262.96      138.39    139.03 o 
   3  14   7     2814.07     2976.22    303.34 o 
  -8  15   7        0.93       -1.10     72.94 o 
  -7  15   7       46.17       53.78     51.83 o 
  -6  15   7        0.61       27.74     55.04 o 
  -5  15   7       13.58       41.10     51.56 o 
  -4  15   7        4.99       -7.26     47.04 o 
  -3  15   7       51.79       49.74     50.07 o 
  -2  15   7       35.21       33.58     56.68 o 
  -1  15   7      406.29      377.90     99.40 o 
   0  15   7        5.50      -15.86     67.14 o 
   1  15   7       67.31       17.23     82.82 o 
   2  15   7       48.95      242.71    145.30 o 
  -7  16   7      626.71      736.96    206.37 o 
  -6  16   7     1322.65     1450.75    132.21 o 
  -5  16   7     2249.76     2777.70    162.56 o 
  -4  16   7     2591.60     3046.48    192.18 o 
  -3  16   7     3357.11     3387.36    154.97 o 
  -2  16   7      988.35      893.01    157.07 o 
  -1  16   7     1068.76     1236.59    140.50 o 
   0  16   7       42.65       28.64     75.42 o 
  -4  17   7       99.10      155.70     69.97 o 
  -3  17   7      510.06     1200.82    420.03 o 
 -14   0   8     2482.90     2051.45    198.12 o 
 -13   0   8     5085.84     4916.44    417.93 o 
 -12   0   8     4953.94     5316.07    334.24 o 
 -11   0   8     3279.12     3912.56    241.67 o 
 -10   0   8    10261.12    10516.59    404.44 o 
  -9   0   8     5840.75     5275.23    241.47 o 
  -8   0   8     2967.87     3112.20    198.18 o 
  -7   0   8       72.78       66.02     57.58 o 
  -6   0   8      161.78      109.58     59.45 o 
  -5   0   8     1706.62     1917.13    212.56 o 
  -4   0   8     3356.84     3547.77    168.40 o 
  -3   0   8     6272.58     6333.59    232.40 o 
  -2   0   8    11119.78    11502.31    243.86 o 
  -1   0   8    19406.54    19418.45    366.49 o 
   0   0   8     3588.44     3469.34     91.86 o 
   1   0   8    15627.46    14952.93    289.86 o 
   2   0   8     2893.15     2781.57    138.00 o 
   3   0   8     1837.88     1756.43     94.75 o 
   4   0   8      414.04      699.28    228.99 o 
   5   0   8        3.83      -55.45    170.46 o 
   6   0   8     1318.36     1786.72    372.75 o 
   7   0   8     2313.95     2156.39    291.63 o 
 -14   1   8     1013.07      797.82    177.46 o 
 -13   1   8      557.74      603.72    112.96 o 
 -12   1   8        4.91      117.75    104.68 o 
 -11   1   8       10.09      -10.46     80.48 o 
 -10   1   8      394.45      620.49    133.03 o 
  -9   1   8      825.81      846.33     75.63 o 
  -8   1   8     1873.09     2020.68    128.80 o 
  -7   1   8     3222.65     3317.01    112.60 o 
  -6   1   8     6025.92     6051.12    186.87 o 
  -5   1   8     8004.54     7827.72    201.89 o 
  -4   1   8     5570.52     5624.79    159.35 o 
  -3   1   8     4095.84     4025.29    100.51 o 
  -2   1   8     1461.78     1554.85     48.61 o 
  -1   1   8        0.87       22.13     24.59 o 
   0   1   8       24.32       39.47     20.21 o 
   1   1   8     3533.30     3344.53     65.18 o 
   2   1   8     2761.32     2486.17     81.10 o 
   3   1   8     3241.69     3084.12    101.53 o 
   4   1   8     4188.38     4274.68    249.01 o 
   5   1   8     2917.97     3107.43    181.16 o 
   6   1   8     1605.08     1643.97    252.09 o 
 -14   2   8       31.58      -74.67     74.67 o 
 -13   2   8       38.50       62.71     78.43 o 
 -12   2   8      183.53      224.29     68.85 o 
 -11   2   8      123.31      131.19     82.41 o 
 -10   2   8      388.96      414.94     90.96 o 
  -9   2   8        7.70       45.88     45.33 o 
  -8   2   8        0.51      -52.30     52.30 o 
  -7   2   8        6.22       44.48     40.61 o 
  -6   2   8      277.27      298.72     55.86 o 
  -5   2   8       71.58       91.02     58.18 o 
  -4   2   8       86.18       47.81     67.63 o 
  -3   2   8        1.63       40.00     24.14 o 
  -2   2   8       65.69       45.81     27.40 o 
  -1   2   8     1323.61     1360.04     45.00 o 
   0   2   8       41.95       79.96     20.58 o 
   1   2   8      446.62      377.02     22.60 o 
   2   2   8       50.74       50.91     29.98 o 
   3   2   8       13.42       56.60     40.76 o 
   4   2   8        2.72       19.07     49.33 o 
   5   2   8        6.45       94.56     94.22 o 
   6   2   8       78.89       62.81     83.12 o 
 -14   3   8     1815.33     2041.55    229.10 o 
 -13   3   8     1182.52     1163.72    132.98 o 
 -12   3   8       70.06      126.01     87.98 o 
 -11   3   8      331.28      400.26     75.42 o 
 -10   3   8      857.68     1065.56    129.83 o 
  -9   3   8     1211.44     1318.16    122.87 o 
  -8   3   8     3189.14     3090.89    122.81 o 
  -7   3   8     7599.10     7503.46    187.61 o 
  -6   3   8     9544.71     9156.95    269.75 o 
  -5   3   8     9020.97     8931.21    223.17 o 
  -4   3   8     5924.31     6085.95    128.76 o 
  -3   3   8     1636.60     1720.86     58.86 o 
  -2   3   8      226.49      334.72     43.85 o 
  -1   3   8       70.50       65.39     17.33 o 
   0   3   8      866.34      813.48     51.63 o 
   1   3   8     2472.42     2314.48     88.97 o 
   2   3   8     3484.34     3363.40    102.89 o 
   3   3   8     5293.49     5101.97    122.39 o 
   4   3   8     4989.40     5053.76    152.19 o 
   5   3   8     3927.84     3915.14    220.92 o 
   6   3   8     4691.65     3332.61   2283.20 o 
 -13   4   8     2379.97     2752.88    159.05 o 
 -12   4   8     4966.97     4756.19    193.80 o 
 -11   4   8     8419.35     8089.09    271.23 o 
 -10   4   8     4810.93     5062.42    185.22 o 
  -9   4   8     5093.54     5311.66    178.95 o 
  -8   4   8     5312.46     5093.69    182.85 o 
  -7   4   8     1652.95     1820.14    116.99 o 
  -6   4   8       20.75       36.34     35.81 o 
  -5   4   8     2412.07     2492.60     95.74 o 
  -4   4   8     6741.66     6830.63    154.59 o 
  -3   4   8     9980.86    10316.26    185.67 o 
  -2   4   8     9848.64    10220.43    161.60 o 
  -1   4   8    11563.18    11362.91    211.70 o 
   0   4   8    10827.67    10640.28    223.66 o 
   1   4   8    10398.34    10351.86    332.00 o 
   2   4   8     6679.53     6459.79    151.12 o 
   3   4   8     2100.53     2074.58    112.94 o 
   4   4   8       55.19       25.01     44.92 o 
   5   4   8      841.83      872.58    175.29 o 
   6   4   8     2580.72     2951.17    294.71 o 
 -13   5   8      186.30      272.69     87.59 o 
 -12   5   8       51.92       79.48     72.48 o 
 -11   5   8        5.32      -42.47     52.83 o 
 -10   5   8      114.15       57.32     76.77 o 
  -9   5   8     1929.13     2014.80    133.09 o 
  -8   5   8     1179.46     1330.19    100.88 o 
  -7   5   8     5083.74     5043.79    176.17 o 
  -6   5   8     2422.45     2465.37    106.36 o 
  -5   5   8     2449.83     2646.85     79.71 o 
  -4   5   8     2564.50     2656.89     77.13 o 
  -3   5   8     1823.77     1996.80     81.68 o 
  -2   5   8       13.59       14.50     22.08 o 
  -1   5   8      146.78      106.97     18.45 o 
   0   5   8     1066.93     1091.35     91.50 o 
   1   5   8      916.57     1021.34     64.64 o 
   2   5   8     1034.19     1134.09     81.97 o 
   3   5   8     2030.62     2005.06    107.61 o 
   4   5   8     2587.69     2639.48    130.26 o 
   5   5   8     2091.16     2224.27    129.53 o 
   6   5   8     1283.72     1413.48    277.76 o 
 -13   6   8      118.57      148.25     88.65 o 
 -12   6   8      563.94      545.82    132.91 o 
 -11   6   8      627.71      698.15    275.41 o 
 -10   6   8      602.66      989.69    202.29 o 
  -9   6   8       75.35      -26.71     59.74 o 
  -8   6   8      562.11      690.33    169.01 o 
  -7   6   8      132.97      123.50     51.69 o 
  -6   6   8      184.15      161.89     52.23 o 
  -5   6   8      191.91      174.74     34.69 o 
  -4   6   8      109.71      118.97     34.07 o 
  -3   6   8      767.08      793.82     71.49 o 
  -2   6   8      285.10      337.77     36.96 o 
  -1   6   8       37.19       85.56     29.96 o 
   0   6   8      925.09      962.03     57.23 o 
   1   6   8     1994.63     1958.94    128.71 o 
   2   6   8     1289.37     1276.57     83.89 o 
   3   6   8     1120.95     1142.92    116.65 o 
   4   6   8       18.83       27.37     52.40 o 
   5   6   8       11.48        7.70     72.61 o 
   6   6   8      202.72      128.52    120.14 o 
 -13   7   8      617.49      315.23    131.62 o 
 -12   7   8      351.41      289.42    118.58 o 
 -11   7   8        1.07      -17.01     59.62 o 
 -10   7   8     1253.12     1300.14    109.63 o 
  -9   7   8     1374.75     1611.38    309.37 o 
  -8   7   8     4892.95     5036.36    167.33 o 
  -7   7   8     6450.76     6762.52    214.76 o 
  -6   7   8     8201.53     7835.11    478.14 o 
  -5   7   8     8413.23     8456.65    236.74 o 
  -4   7   8     7722.47     7590.66    247.97 o 
  -3   7   8     1860.15     1903.61     60.35 o 
  -2   7   8      856.05      800.73     41.81 o 
  -1   7   8       15.76       55.79     37.42 o 
   0   7   8       63.95       -0.62     34.25 o 
   1   7   8     1275.24     1384.21    138.58 o 
   2   7   8     3327.30     3385.72    225.53 o 
   3   7   8     4010.50     4289.46    218.76 o 
   4   7   8     6903.82     7035.45    251.57 o 
   5   7   8     5131.55     5143.01    375.83 o 
 -12   8   8     3353.96     3427.21    211.08 o 
 -11   8   8     5146.63     5208.86    705.96 o 
 -10   8   8     4677.73     5120.60    217.07 o 
  -9   8   8     2962.36     2885.84    156.11 o 
  -8   8   8     3662.02     3636.01    180.30 o 
  -7   8   8      260.04      193.70     58.23 o 
  -6   8   8        0.53       34.35     24.89 o 
  -5   8   8      703.56      704.97     71.93 o 
  -4   8   8     4088.87     3883.12    176.35 o 
  -3   8   8     4092.89     3858.81    109.31 o 
  -2   8   8     5971.94     5688.31    106.80 o 
  -1   8   8     8975.71     9061.18    204.13 o 
   0   8   8     7520.69     7642.63    203.58 o 
   1   8   8     7448.70     7683.87    241.07 o 
   2   8   8     2399.65     2872.51    226.93 o 
   3   8   8     1677.50     1687.41    158.20 o 
   4   8   8       80.83      131.10     92.09 o 
   5   8   8       22.90       76.45     79.98 o 
 -12   9   8       87.26      150.48     93.84 o 
 -11   9   8      161.69       52.47     75.82 o 
 -10   9   8      155.26      113.57     91.13 o 
  -9   9   8      272.51      229.98     79.72 o 
  -8   9   8      784.98      903.80    115.71 o 
  -7   9   8     1157.22     1079.79    132.34 o 
  -6   9   8     1500.94     1383.08    124.07 o 
  -5   9   8     2026.18     1745.02    189.72 o 
  -4   9   8      948.00      921.87    100.86 o 
  -3   9   8      444.49      453.07     36.86 o 
  -2   9   8      500.32      408.32     23.59 o 
  -1   9   8       23.81      -17.44     27.97 o 
   0   9   8      152.29      148.62     52.48 o 
   1   9   8      527.74      695.36     90.21 o 
   2   9   8      367.03      321.39     77.80 o 
   3   9   8      307.91      430.25    117.06 o 
   4   9   8      393.64      543.22    159.86 o 
   5   9   8      267.84      479.32    112.52 o 
 -11  10   8      406.99      436.77     95.38 o 
 -10  10   8      862.30     1111.20    109.80 o 
  -9  10   8      539.63      559.17    112.26 o 
  -8  10   8       21.73       58.50     69.70 o 
  -7  10   8      142.70      138.98     47.86 o 
  -6  10   8      177.32      156.65     63.04 o 
  -5  10   8      236.74      299.13     41.91 o 
  -4  10   8      188.25      206.96     40.61 o 
  -3  10   8      655.81      727.77     50.05 o 
  -2  10   8      964.70      864.72    138.69 o 
  -1  10   8      542.39      558.67     82.87 o 
   0  10   8     2684.49     2402.84    115.63 o 
   1  10   8     1228.71     1362.22    269.03 o 
   2  10   8     1159.79      955.39    181.75 o 
   3  10   8      222.97      364.89    115.70 o 
   4  10   8        3.54       40.00    119.04 o 
 -11  11   8       61.53        3.25     99.92 o 
 -10  11   8      285.80      445.30    102.70 o 
  -9  11   8     2585.53     2756.96    163.85 o 
  -8  11   8     3342.03     3105.54    290.05 o 
  -7  11   8     3220.52     3640.52    249.49 o 
  -6  11   8     6210.95     6589.48    176.55 o 
  -5  11   8     5811.89     5851.63    206.79 o 
  -4  11   8     5134.86     5194.74    165.58 o 
  -3  11   8     5056.60     4822.40    176.48 o 
  -2  11   8     2725.71     2848.75    131.00 o 
  -1  11   8        2.81       -1.23     50.31 o 
   0  11   8     1039.63      939.81     89.60 o 
   1  11   8     1650.24     1681.89    147.87 o 
   2  11   8     5477.72     5235.94    286.42 o 
   3  11   8     4266.05     4143.48    307.03 o 
 -10  12   8     4349.54     4185.69    268.84 o 
  -9  12   8     2074.45     2243.93    124.47 o 
  -8  12   8      984.97     1390.45    131.61 o 
  -7  12   8       59.15       34.02    102.86 o 
  -6  12   8       12.33       95.30     63.87 o 
  -5  12   8      262.05      294.77     65.95 o 
  -4  12   8     1256.61     1398.92    105.68 o 
  -3  12   8     3906.59     3108.20    404.69 o 
  -2  12   8     5205.10     5105.50    310.11 o 
  -1  12   8     4743.29     5130.26    300.63 o 
   0  12   8     5163.22     5482.43    215.61 o 
   1  12   8     3989.92     4269.64    259.96 o 
   2  12   8     2060.32     2230.02    231.55 o 
   3  12   8      900.89     1157.44    280.33 o 
  -9  13   8       79.91      143.11     72.43 o 
  -8  13   8      184.88      246.20     69.85 o 
  -7  13   8      107.75       56.68    105.08 o 
  -6  13   8      231.76      190.32     60.97 o 
  -5  13   8      113.25      153.78     51.96 o 
  -4  13   8      228.66      208.13     53.99 o 
  -3  13   8      114.91      155.29     99.45 o 
  -2  13   8       20.28      -34.30     67.89 o 
  -1  13   8       18.17        5.49     57.47 o 
   0  13   8        7.15       16.71     59.58 o 
   1  13   8      176.17      171.03    108.77 o 
   2  13   8      399.33      456.77    210.50 o 
  -8  14   8      792.45      957.25    120.94 o 
  -7  14   8      171.45      298.84     83.35 o 
  -6  14   8       13.39       31.81     52.91 o 
  -5  14   8      357.51      256.15     55.61 o 
  -4  14   8      358.72      326.70     92.36 o 
  -3  14   8     1640.93     2165.70    260.66 o 
  -2  14   8      930.76     1121.65    130.70 o 
  -1  14   8     2590.74     2820.14    199.72 o 
   0  14   8     2315.79     2491.08    145.63 o 
  -6  15   8     4282.38     4628.83    182.19 o 
  -5  15   8     4526.17     4898.36    340.47 o 
  -4  15   8     2847.01     3180.85    171.70 o 
  -3  15   8     2081.31     2419.64    170.84 o 
  -2  15   8      745.82      970.00    208.06 o 
 -13   1   9     1578.27     1780.52    159.50 o 
 -12   1   9     4743.09     4262.85    272.38 o 
 -11   1   9     2533.66     2776.66    198.90 o 
 -10   1   9     2251.61     2067.33    126.63 o 
  -9   1   9      456.16      489.50     77.64 o 
  -8   1   9        6.24       20.63     39.33 o 
  -7   1   9      330.06      244.38     72.63 o 
  -6   1   9     1583.54     1950.28    143.76 o 
  -5   1   9     1749.10     1837.68    122.69 o 
  -4   1   9     3994.36     3815.58    139.27 o 
  -3   1   9     6285.08     6369.93    126.04 o 
  -2   1   9     4928.38     4794.83     92.47 o 
  -1   1   9     3750.53     3727.03     79.33 o 
   0   1   9     4328.89     3914.34    128.05 o 
   1   1   9     1317.20     1358.47     62.67 o 
   2   1   9      227.68      202.20    116.55 o 
   3   1   9       14.94      133.77    119.48 o 
   4   1   9      246.24      220.49    200.24 o 
   5   1   9     1781.47     1867.27    316.27 o 
 -13   2   9       15.37      -21.96     76.37 o 
 -12   2   9      112.03      105.17     65.97 o 
 -11   2   9     1496.86     1590.01    114.51 o 
 -10   2   9     3946.74     3758.09    214.61 o 
  -9   2   9     4209.12     4278.30    237.59 o 
  -8   2   9     7687.40     7707.57    301.01 o 
  -7   2   9     6702.02     6699.40    199.13 o 
  -6   2   9     8461.77     8825.20    229.42 o 
  -5   2   9     6454.66     6333.17    174.42 o 
  -4   2   9     2415.79     2364.11    173.11 o 
  -3   2   9       97.99      122.22     38.37 o 
  -2   2   9       74.82       43.16     29.44 o 
  -1   2   9      960.34      974.32     68.42 o 
   0   2   9     2862.08     2537.76     59.79 o 
   1   2   9     5097.42     5055.43    140.58 o 
   2   2   9     5994.25     5768.52    293.31 o 
   3   2   9     7021.68     7225.69    343.48 o 
   4   2   9     5944.18     6429.30    269.00 o 
   5   2   9     4816.15     5161.19    312.68 o 
 -13   3   9     1690.14     1827.35    199.05 o 
 -12   3   9      899.64     1106.78    204.49 o 
 -11   3   9     2198.41     2363.77    161.40 o 
 -10   3   9     1125.64     1221.08     96.09 o 
  -9   3   9      372.96      530.95    123.60 o 
  -8   3   9      134.09      120.70     67.90 o 
  -7   3   9       62.15       87.89     63.39 o 
  -6   3   9      456.12      469.16     64.89 o 
  -5   3   9     3129.98     3038.45    115.32 o 
  -4   3   9     3349.83     3388.29    162.62 o 
  -3   3   9     2303.92     2422.26     91.38 o 
  -2   3   9     3910.27     3873.50     80.62 o 
  -1   3   9      362.16      498.41     53.81 o 
   0   3   9     3172.31     3052.46    127.47 o 
   1   3   9     1195.31     1296.01     83.64 o 
   2   3   9      410.21      272.63     50.24 o 
   3   3   9      123.85      139.74    101.14 o 
   4   3   9       93.79       46.17     89.03 o 
 -12   4   9       53.47        8.75     53.91 o 
 -11   4   9      252.38      293.03     71.57 o 
 -10   4   9        3.69       -9.17     91.75 o 
  -9   4   9      129.07      138.30     64.34 o 
  -8   4   9      360.42      314.86    110.03 o 
  -7   4   9      170.51      294.28    112.20 o 
  -6   4   9       98.84       56.43     47.17 o 
  -5   4   9      244.93      257.85     71.92 o 
  -4   4   9       41.75       34.88     30.60 o 
  -3   4   9      359.24      358.70     53.21 o 
  -2   4   9       75.37       16.13     24.81 o 
  -1   4   9      191.01      172.68     27.21 o 
   0   4   9      443.29      439.19     78.85 o 
   1   4   9      166.33      134.66     40.21 o 
   2   4   9       36.64      120.90     48.79 o 
   3   4   9      652.30      634.24     68.92 o 
   4   4   9      224.85      273.09     93.56 o 
 -12   5   9     2556.09     3138.04    253.41 o 
 -11   5   9     3396.08     3408.93    194.27 o 
 -10   5   9      966.33     1095.94    118.33 o 
  -9   5   9      958.09     1010.58    149.36 o 
  -8   5   9       50.57      -11.08     41.98 o 
  -7   5   9       96.40       56.35     61.08 o 
  -6   5   9      354.84      328.38     43.81 o 
  -5   5   9     1987.48     1716.58    165.25 o 
  -4   5   9     3576.03     3436.05    107.96 o 
  -3   5   9     5384.26     5614.88    142.81 o 
  -2   5   9     8265.55     7701.23    137.86 o 
  -1   5   9     4817.96     4979.07    155.06 o 
   0   5   9     4169.85     4124.16    107.78 o 
   1   5   9     4065.18     3855.45    126.70 o 
   2   5   9     2242.24     2102.20    154.52 o 
   3   5   9      146.85      256.09    129.65 o 
   4   5   9      572.34      373.72     64.95 o 
 -12   6   9      343.74      375.30    132.54 o 
 -11   6   9     1158.30     1474.11    304.61 o 
 -10   6   9     3075.04     2998.48    176.24 o 
  -9   6   9     3997.34     3842.22    157.96 o 
  -8   6   9     7716.45     7510.09    234.54 o 
  -7   6   9     6795.18     6732.93    186.76 o 
  -6   6   9     7115.09     6884.87    336.00 o 
  -5   6   9     3841.44     3854.73    127.04 o 
  -4   6   9     2151.97     2116.28     60.21 o 
  -3   6   9      392.10      344.74     36.12 o 
  -2   6   9       35.21       18.60     37.59 o 
  -1   6   9     2994.07     2753.11    107.40 o 
   0   6   9     2427.99     2489.14    109.38 o 
   1   6   9     3165.62     2888.89    132.24 o 
   2   6   9     4391.49     4226.14    218.47 o 
   3   6   9     8628.13     8430.39    267.75 o 
   4   6   9     6378.31     6007.12    228.50 o 
 -11   7   9      421.01      694.09    223.87 o 
 -10   7   9      414.83      388.89     91.85 o 
  -9   7   9      934.86      792.74    103.47 o 
  -8   7   9       67.74      126.65    105.12 o 
  -7   7   9      514.51      591.00     86.70 o 
  -6   7   9      781.88      861.19     86.32 o 
  -5   7   9      769.95      807.38     55.89 o 
  -4   7   9      464.20      498.98     50.16 o 
  -3   7   9      490.39      702.55     84.05 o 
  -2   7   9     2614.59     2510.20    108.36 o 
  -1   7   9     2069.54     2182.11    149.40 o 
   0   7   9     1860.07     2049.69     94.43 o 
   1   7   9      378.07      380.79     88.43 o 
   2   7   9      198.61      192.41     57.04 o 
   3   7   9       26.16       99.37    106.92 o 
 -11   8   9       25.73      -17.05    103.93 o 
 -10   8   9      245.56      126.01     97.37 o 
  -9   8   9      523.63      771.66     98.16 o 
  -8   8   9       12.90       62.61     67.35 o 
  -7   8   9      825.60      724.88    108.22 o 
  -6   8   9     1799.85     1535.92    173.05 o 
  -5   8   9     1587.28     1425.95    113.09 o 
  -4   8   9      368.06      396.16     56.22 o 
  -3   8   9        1.75      -23.51     40.52 o 
  -2   8   9      258.17      256.94     58.10 o 
  -1   8   9       87.35      112.14     39.12 o 
   0   8   9       64.22       71.10     44.07 o 
   1   8   9      877.91      724.78    227.21 o 
   2   8   9      951.56      569.05    120.92 o 
   3   8   9      641.25      705.96    184.07 o 
 -10   9   9     1134.29     1116.47    330.20 o 
  -9   9   9     1182.20     1266.98    142.92 o 
  -8   9   9       20.55      127.76     74.44 o 
  -7   9   9       16.16       73.47     56.63 o 
  -6   9   9     1525.93     1606.50     91.15 o 
  -5   9   9     2614.28     2900.79    155.62 o 
  -4   9   9     5543.93     5436.30    140.49 o 
  -3   9   9     4055.08     4110.84    159.45 o 
  -2   9   9     4975.83     5136.93    195.79 o 
  -1   9   9     5867.24     5636.44    202.96 o 
   0   9   9     4902.16     4646.71    209.34 o 
   1   9   9     1461.46     1889.69    172.88 o 
   2   9   9      369.14      180.71    167.48 o 
 -10  10   9     1889.62     2034.76    186.44 o 
  -9  10   9     3135.41     3130.88    179.49 o 
  -8  10   9     3801.09     3888.90    171.06 o 
  -7  10   9     3836.19     3789.71    179.45 o 
  -6  10   9     2187.36     2510.31    121.09 o 
  -5  10   9     3133.68     3119.84    122.02 o 
  -4  10   9     1864.41     1893.42    159.45 o 
  -3  10   9      550.13      615.68     95.21 o 
  -2  10   9       54.28      -35.68     61.77 o 
  -1  10   9      283.02      361.52    118.54 o 
   0  10   9     1481.69     1882.34    144.97 o 
   1  10   9     4184.72     4175.47    254.53 o 
   2  10   9     3171.35     3374.26    195.54 o 
  -9  11   9       49.07      139.53     67.81 o 
  -8  11   9        1.05       -7.68     50.56 o 
  -7  11   9      114.83       74.74     52.64 o 
  -6  11   9       25.53      116.76     52.75 o 
  -5  11   9      295.19      234.52     48.11 o 
  -4  11   9      165.48      258.67     73.77 o 
  -3  11   9      196.45      213.19     78.06 o 
  -2  11   9      336.64      329.01     86.55 o 
  -1  11   9      208.75      403.52    142.56 o 
   0  11   9      161.56       34.91     70.99 o 
   1  11   9      205.64      106.29    106.86 o 
  -8  12   9      941.98      965.95    122.54 o 
  -7  12   9      779.36      791.13    107.29 o 
  -6  12   9     1371.78     1665.46    114.87 o 
  -5  12   9      609.92      592.43    184.39 o 
  -4  12   9     1702.12     2007.55    186.26 o 
  -3  12   9      250.45      313.46     91.13 o 
  -2  12   9       27.20      -26.16     58.92 o 
  -1  12   9      356.95      306.29     80.65 o 
   0  12   9      582.62      416.17     93.81 o 
  -6  13   9      718.36      984.95    166.47 o 
  -5  13   9     1728.76     1965.55    201.68 o 
  -4  13   9     3525.37     3656.63    257.80 o 
  -3  13   9     4992.78     5023.44    296.66 o 
  -2  13   9     5593.95     5486.05    245.42 o 
 -11   0  10     2894.74     2615.98    250.55 o 
 -10   0  10      490.94      495.46    179.19 o 
  -9   0  10      244.53      175.23     77.41 o 
  -8   0  10      807.03      608.92    235.15 o 
  -7   0  10     1652.65     2198.49    193.05 o 
  -6   0  10     2968.58     2994.29    323.46 o 
  -5   0  10     3768.86     3540.58    314.22 o 
  -4   0  10     7186.53     6505.83    203.39 o 
  -3   0  10    10516.13     9436.25    489.81 o 
  -2   0  10     3124.39     2834.69    106.36 o 
  -1   0  10     6819.79     5908.29    176.70 o 
   1   0  10      330.62      203.32    180.73 o 
   2   0  10        6.93        6.16    143.76 o 
 -11   1  10     1579.24     1550.02    121.63 o 
 -10   1  10     2313.75     2225.60    123.92 o 
  -9   1  10     2491.16     2639.69    184.27 o 
  -8   1  10     1718.90     1767.97    119.44 o 
  -7   1  10     1683.89     1863.33    158.65 o 
  -6   1  10      462.63      545.03    142.02 o 
  -5   1  10      334.23      349.40     61.37 o 
  -4   1  10       34.55        1.56     27.47 o 
  -3   1  10       11.02       39.42     48.32 o 
  -2   1  10      444.76      326.65     39.44 o 
  -1   1  10     1251.78     1106.26     62.40 o 
   1   1  10     2210.90     2470.60    205.37 o 
   2   1  10     2424.59     2319.63    348.62 o 
 -11   2  10       32.74      -47.10     60.83 o 
 -10   2  10       54.51      108.19     88.46 o 
  -9   2  10        0.02      -68.86     68.86 o 
  -8   2  10       44.83       62.54     61.58 o 
  -7   2  10       22.73       49.45    103.47 o 
  -6   2  10       62.12        9.68     40.58 o 
  -5   2  10      131.94       49.86     44.54 o 
  -4   2  10      106.93      103.71     39.36 o 
  -3   2  10      481.13      634.42    127.53 o 
  -2   2  10      269.06      199.69     58.27 o 
  -1   2  10       25.84       48.34     35.25 o 
   0   2  10      111.46       78.57     44.27 o 
   1   2  10       61.69      146.84    155.05 o 
   2   2  10       64.81      -50.85     83.37 o 
 -11   3  10     1962.76     1934.57    157.05 o 
 -10   3  10     1748.45     1784.13    354.93 o 
  -9   3  10     4349.65     4411.73    195.21 o 
  -8   3  10     3037.07     3253.48    168.88 o 
  -7   3  10     3295.48     3345.53    236.45 o 
  -6   3  10     2039.46     2092.12    152.71 o 
  -5   3  10     1111.98     1132.06     81.49 o 
  -4   3  10       65.48      113.40     50.99 o 
  -3   3  10       88.05       36.33     28.67 o 
  -2   3  10     2884.60     2637.90    107.78 o 
  -1   3  10     2163.23     2115.11    142.36 o 
   0   3  10     3713.27     3300.28    119.30 o 
   1   3  10     3683.24     3591.92    236.18 o 
   2   3  10     4224.76     4125.89    234.65 o 
 -11   4  10      811.04      803.92    143.31 o 
 -10   4  10      195.10      137.40     79.08 o 
  -9   4  10       25.59       47.33     69.88 o 
  -8   4  10      473.15      419.97     97.58 o 
  -7   4  10     1368.25     1343.51     97.23 o 
  -6   4  10     2304.55     2068.93    167.28 o 
  -5   4  10     4564.74     4404.49    118.94 o 
  -4   4  10     5000.48     4761.25    147.74 o 
  -3   4  10     6645.94     6452.62    181.35 o 
  -2   4  10     6394.18     5960.84    200.23 o 
  -1   4  10     4711.40     4564.73    162.29 o 
   0   4  10     2480.75     2432.74    145.22 o 
   1   4  10      177.67      187.60     75.14 o 
   2   4  10        3.02      372.75    189.97 o 
 -10   5  10      492.66      410.09    139.90 o 
  -9   5  10     1718.80     1561.60    149.53 o 
  -8   5  10     1130.84     1104.16    113.49 o 
  -7   5  10      931.74      995.28    107.31 o 
  -6   5  10     1306.62     1119.82    201.87 o 
  -5   5  10      879.56      824.82    103.08 o 
  -4   5  10        9.09       26.08     35.64 o 
  -3   5  10       15.08      -32.82     42.35 o 
  -2   5  10      620.96      668.56     66.46 o 
  -1   5  10      572.23      406.20     68.06 o 
   0   5  10     1401.11     1354.17    187.52 o 
   1   5  10     2157.02     2031.01    145.18 o 
 -10   6  10       76.40      124.42     78.37 o 
  -9   6  10       34.47       19.04     55.69 o 
  -8   6  10        0.43      -32.20     74.94 o 
  -7   6  10      128.93      104.64     45.03 o 
  -6   6  10       19.73       63.30     47.93 o 
  -5   6  10      475.27      510.06     71.65 o 
  -4   6  10      862.74      847.37    110.65 o 
  -3   6  10      106.98      122.25     41.17 o 
  -2   6  10      262.55      287.98     65.51 o 
  -1   6  10      182.76      230.80     52.68 o 
   0   6  10        4.94       35.81     50.74 o 
   1   6  10       11.02       15.04     53.16 o 
 -10   7  10     2648.31     3090.82    291.63 o 
  -9   7  10     2651.04     2567.24    178.59 o 
  -8   7  10     2732.36     2842.91    169.78 o 
  -7   7  10     2991.27     2923.09    129.20 o 
  -6   7  10     3383.10     3186.73    126.69 o 
  -5   7  10     1387.59     1545.93    105.84 o 
  -4   7  10      163.57      140.59     73.51 o 
  -3   7  10      688.73      466.60     58.31 o 
  -2   7  10     1012.10      999.98    183.49 o 
  -1   7  10     2683.67     2415.96    149.31 o 
   0   7  10     3912.94     3726.11    129.78 o 
   1   7  10     3361.27     3154.55    140.26 o 
  -9   8  10        0.66      231.71    140.78 o 
  -8   8  10      310.14      237.77     94.84 o 
  -7   8  10      977.36     1253.66    122.72 o 
  -6   8  10     2971.43     2935.20    117.07 o 
  -5   8  10     3793.83     3727.23    198.23 o 
  -4   8  10     3536.67     3883.74    217.07 o 
  -3   8  10     5698.18     5676.50    267.94 o 
  -2   8  10     4513.17     4452.82    290.96 o 
  -1   8  10     2772.58     2662.66    179.69 o 
   0   8  10     1275.62     1130.73    513.43 o 
  -8   9  10      520.67      607.31     80.44 o 
  -7   9  10      305.15      418.70     89.37 o 
  -6   9  10      431.78      586.72    151.92 o 
  -5   9  10       13.04       31.13     56.80 o 
  -4   9  10        0.29       33.56     64.47 o 
  -3   9  10        1.64     -102.69    102.69 o 
  -2   9  10       93.91       61.09     65.97 o 
  -1   9  10      288.87      365.11     81.36 o 
  -7  10  10      423.11      346.05    181.75 o 
  -6  10  10      407.06      391.33    123.14 o 
  -5  10  10      727.46      719.10    136.35 o 
  -4  10  10     1111.96     1336.80    150.10 o 
  -3  10  10     1337.62     1441.30    161.41 o 
  -2  10  10     1587.53     1550.12    137.02 o 
  -9   1  11      234.86      210.48    118.18 o 
  -8   1  11      877.38      994.43    150.05 o 
  -7   1  11      854.46      710.01    127.07 o 
  -6   1  11     2267.64     2400.36    177.20 o 
  -5   1  11     3598.25     3360.17    150.47 o 
  -4   1  11     3113.74     2674.12    156.36 o 
  -3   1  11     2391.69     1730.92    127.84 o 
  -9   2  11     3395.45     3373.05    252.84 o 
  -8   2  11     2938.04     2761.11    392.26 o 
  -7   2  11     1562.31     1223.64    125.90 o 
  -6   2  11      682.89      538.17    197.23 o 
  -5   2  11        0.23        3.22     52.85 o 
  -4   2  11      267.13      155.15     78.07 o 
  -3   2  11     2533.39     2187.82    140.28 o 
  -2   2  11     3300.74     3082.07    200.56 o 
  -8   3  11      218.09      202.80     90.76 o 
  -7   3  11     1372.12     1329.41    149.54 o 
  -6   3  11     1290.62     1506.57    179.30 o 
  -5   3  11     1648.80     1461.26    101.07 o 
  -4   3  11     2372.08     2148.68    128.22 o 
  -3   3  11     1122.51     1001.83     92.22 o 
  -2   3  11     1380.83     1313.24    154.01 o 
  -8   4  11      111.85      228.68     66.47 o 
  -7   4  11        0.93        5.80     78.04 o 
  -6   4  11       59.29       76.09     57.52 o 
  -5   4  11       19.66       95.11     64.11 o 
  -4   4  11        0.24       37.94     67.08 o 
  -3   4  11        6.69       69.73     69.03 o 
  -2   4  11      377.06      285.89    112.93 o 
  -7   5  11     2768.91     2481.34    203.42 o 
  -6   5  11     2905.83     2496.89    136.99 o 
  -5   5  11     2145.97     2228.32    226.19 o 
  -4   5  11     2554.01     2552.03    179.13 o 
  -3   5  11     2988.61     2589.66    255.17 o 
  -6   6  11      384.40      321.30    138.11 o 
  -5   6  11       34.32      117.12     75.47 o 
  -4   6  11        7.14      138.72     86.65 o 
                                                 
